# Supplementary material for: {1,3-Bis[(diphenyl­phosphanyl-κP)­oxy]prop-2-yl-κC 2}iodido(trimethyl­phosphane)cobalt(II)
Source: Acta Crystallogr Sect E Struct Rep Online. 2010 Apr 21;66(Pt 5):m545. doi: 10.1107/S1600536810013747 (PMC2979230; doi:10.1107/S1600536810013747)
Supplement: Supplementary file 1 [file e-66-0m545-sup1.cif]

##############################################################################
###                                                                        ###
###        Electronic paper (Acta Crystallographica Section E)             ###
###                                                                        ###
##############################################################################
#                                                                            #
# This CIF contains the data in a paper accepted for publication in Acta     #
# Crystallographica Section E. It conforms to the requirements of Notes      #
# for Authors for Section E, and has been peer reviewed under the auspices   #
# of the IUCr Commission on Journals.                                        #
#                                                                            #
# Full details of the Crystallographic Information File format               #
# are given in the paper "The Crystallographic Information File (CIF):       #
# a New Standard Archive File for Crystallography" by S. R. Hall, F. H.      #
# Allen and I. D. Brown [Acta Cryst. (1991), A47, 655-685].                  #
#                                                                            #
# The current version of the core CIF dictionary is obtainable from          #
# ftp://ftp.iucr.org/pub/cif_core.dic. The current version number is 2.4.    #
#                                                                            #
# Software is freely available for graphical display of the structure(s) in  #
# this CIF.  For information consult the CIF home page http://www.iucr.org/  #
# cif/home.html                                                              #
#                                                                            #
# This file may be used for bona fide research purposes within the           #
# scientific community so long as proper attribution is given to the journal # 
# article from which it was obtained.                                        #
#                                                                            #
##############################################################################
                                             
data_I
_audit_creation_method     SHELXL-97
_chemical_name_systematic
;
;
_chemical_name_common     ?
_chemical_formula_moiety     'C30 H34 Co I O2 P3'
_chemical_formula_sum     'C30 H34 Co I O2 P3'
_chemical_formula_iupac     '[Co (C27 H25 O2 P2) I (C3 H9 P)]'
_chemical_formula_weight     705.31
_chemical_melting_point     ?
_symmetry_cell_setting     Orthorhombic
_symmetry_space_group_name_H-M     'P b c a'
_symmetry_space_group_name_Hall     '-P 2ac 2ab'
loop_
    _symmetry_equiv_pos_as_xyz
    'x, y, z'
    '-x+1/2, -y, z+1/2'
    '-x, y+1/2, -z+1/2'
    'x+1/2, -y+1/2, -z'
    '-x, -y, -z'
    'x-1/2, y, -z-1/2'
    'x, -y-1/2, z-1/2'
    '-x-1/2, y-1/2, z'
_cell_length_a     15.161(3)
_cell_length_b     18.194(4)
_cell_length_c     21.410(4)
_cell_angle_alpha     90.00
_cell_angle_beta     90.00
_cell_angle_gamma     90.00
_cell_volume     5906(2)
_cell_formula_units_Z     8
_cell_measurement_reflns_used     13063
_cell_measurement_theta_min     1.95
_cell_measurement_theta_max     26.87
_cell_measurement_temperature     293(2)
_cell_special_details     ?
_exptl_crystal_description     block
_exptl_crystal_colour     red
_exptl_crystal_size_max     0.20
_exptl_crystal_size_mid     0.15
_exptl_crystal_size_min     0.10
_exptl_crystal_density_diffrn     1.587
_exptl_crystal_density_meas     ?
_exptl_crystal_density_method     'not measured'
_exptl_crystal_F_000     2840
_exptl_absorpt_coefficient_mu     1.815
_exptl_absorpt_correction_type     multi-scan
_exptl_absorpt_process_details     '(SADABS; Sheldrick, 2004)'
_exptl_absorpt_correction_T_min     0.7127
_exptl_absorpt_correction_T_max     0.8762
_exptl_special_details
;
;
_diffrn_ambient_temperature     293(2)
_diffrn_radiation_type     MoK\a
_diffrn_radiation_wavelength     0.71073
_diffrn_radiation_source     'fine-focus sealed tube'
_diffrn_radiation_monochromator     graphite
_diffrn_measurement_device_type     'Bruker SMART CCD area-detector'
_diffrn_measurement_method     'phi and omega scans'
_diffrn_detector_area_resol_mean     ?
_diffrn_reflns_number     35496
_diffrn_reflns_av_R_equivalents     0.0714
_diffrn_reflns_av_sigmaI/netI     0.0360
_diffrn_reflns_theta_min     1.99
_diffrn_reflns_theta_max     26.73
_diffrn_reflns_theta_full     26.73
_diffrn_measured_fraction_theta_max     0.995
_diffrn_measured_fraction_theta_full     0.995
_diffrn_reflns_limit_h_min     -19
_diffrn_reflns_limit_h_max     18
_diffrn_reflns_limit_k_min     -23
_diffrn_reflns_limit_k_max     23
_diffrn_reflns_limit_l_min     -27
_diffrn_reflns_limit_l_max     20
_diffrn_standards_number     ?
_diffrn_standards_interval_count     ?
_diffrn_standards_interval_time     ?
_diffrn_standards_decay_%     ?
_refine_special_details
;
Refinement of <i>F</i>^2^ against ALL reflections. The weighted <i>R</i>-factor
wR and goodness of fit <i>S</i> are based on <i>F</i>^2^, conventional
<i>R</i>-factors <i>R</i> are based on <i>F</i>, with <i>F</i> set to zero for
negative <i>F</i>^2^. The threshold expression of <i>F</i>^2^ >
\s(<i>F</i>^2^) is used only for calculating <i>R</i>-factors(gt) etc. and is
not relevant to the choice of reflections for refinement. <i>R</i>-factors
based on <i>F</i>^2^ are statistically about twice as large as those based on
<i>F</i>, and <i>R</i>- factors based on ALL data will be even larger.
;
_reflns_number_total     6237
_reflns_number_gt     5551
_reflns_threshold_expression     I>2sigma(I)
_refine_ls_structure_factor_coef     Fsqd
_refine_ls_matrix_type     full
_refine_ls_R_factor_all     0.0302
_refine_ls_R_factor_gt     0.0238
_refine_ls_wR_factor_gt     0.0569
_refine_ls_wR_factor_ref     0.0606
_refine_ls_goodness_of_fit_ref     1.044
_refine_ls_restrained_S_all     1.044
_refine_ls_number_reflns     6237
_refine_ls_number_parameters     357
_refine_ls_number_restraints     0
_refine_ls_hydrogen_treatment     mixed
_refine_ls_weighting_scheme     calc
_refine_ls_weighting_details
              'w=1/[\s^2^(Fo^2^)+(0.0293P)^2^+1.1856P] where P=(Fo^2^+2Fc^2^)/3'
_atom_sites_solution_hydrogens     geom
_atom_sites_solution_primary     direct
_atom_sites_solution_secondary     difmap
_refine_ls_shift/su_max     0.004
_refine_ls_shift/su_mean     0.000
_refine_diff_density_max     0.573
_refine_diff_density_min     -0.537
_refine_ls_extinction_method     none
_refine_ls_extinction_coef     ?
loop_
    _atom_type_symbol
    _atom_type_description
    _atom_type_scat_dispersion_real
    _atom_type_scat_dispersion_imag
    _atom_type_scat_source
    'C' 'C' 0.0033 0.0016
                         'International Tables Vol C Tables 4.2.6.8 and 6.1.1.4'
    'H' 'H' 0.0000 0.0000
                         'International Tables Vol C Tables 4.2.6.8 and 6.1.1.4'
    'O' 'O' 0.0106 0.0060
                         'International Tables Vol C Tables 4.2.6.8 and 6.1.1.4'
    'P' 'P' 0.1023 0.0942
                         'International Tables Vol C Tables 4.2.6.8 and 6.1.1.4'
    'Co' 'Co' 0.3494 0.9721
                         'International Tables Vol C Tables 4.2.6.8 and 6.1.1.4'
    'I' 'I' -0.4742 1.8119
                         'International Tables Vol C Tables 4.2.6.8 and 6.1.1.4'
_computing_data_collection     'SMART (Bruker, 1997)'
_computing_cell_refinement     'SAINT (Bruker, 1997)'
_computing_data_reduction     'SAINT (Bruker, 1997)'
_computing_structure_solution     'SHELXS97 (Sheldrick, 2008)'
_computing_structure_refinement     'SHELXL97 (Sheldrick, 2008)'
_computing_molecular_graphics     'SHELXTL (Sheldrick, 2008)'
_computing_publication_material     'SHELXTL (Sheldrick, 2008)'
loop_
    _atom_site_type_symbol
    _atom_site_label
    _atom_site_fract_x
    _atom_site_fract_y
    _atom_site_fract_z
    _atom_site_U_iso_or_equiv
    _atom_site_adp_type
    _atom_site_calc_flag
    _atom_site_refinement_flags
    _atom_site_occupancy
    _atom_site_disorder_assembly
    _atom_site_disorder_group
    I I1 0.657194(9) 0.086157(8) 0.506996(6) 0.02926(5) Uani d . 1 . .
    Co Co2 0.644969(16) 0.062554(12) 0.387635(11) 0.01625(6) Uani d . 1 . .
    P P1 0.75443(3) 0.14172(2) 0.37052(2) 0.02092(10) Uani d . 1 . .
    P P2 0.54174(3) 0.10487(2) 0.32815(2) 0.01924(10) Uani d . 1 . .
    P P3 0.70421(3) -0.03885(2) 0.35418(2) 0.01858(10) Uani d . 1 . .
    O O1 0.48603(9) 0.03615(7) 0.30021(7) 0.0249(3) Uani d . 1 . .
    O O2 0.65551(9) -0.10523(7) 0.39172(7) 0.0247(3) Uani d . 1 . .
    C C1 0.79921(15) 0.15169(11) 0.29188(10) 0.0300(4) Uani d . 1 . .
    H H1A 0.8427 0.1900 0.2916 0.045 Uiso calc R 1 . .
    H H1B 0.7525 0.1640 0.2635 0.045 Uiso calc R 1 . .
    H H1C 0.8260 0.1063 0.2792 0.045 Uiso calc R 1 . .
    C C2 0.85631(13) 0.12727(12) 0.41438(11) 0.0302(4) Uani d . 1 . .
    H H2A 0.8833 0.0821 0.4012 0.045 Uiso calc R 1 . .
    H H2B 0.8431 0.1247 0.4582 0.045 Uiso calc R 1 . .
    H H2C 0.8960 0.1674 0.4068 0.045 Uiso calc R 1 . .
    C C3 0.72818(15) 0.23686(10) 0.39039(10) 0.0291(4) Uani d . 1 . .
    H H3A 0.7813 0.2655 0.3906 0.044 Uiso calc R 1 . .
    H H3B 0.7014 0.2385 0.4310 0.044 Uiso calc R 1 . .
    H H3C 0.6880 0.2565 0.3600 0.044 Uiso calc R 1 . .
    C C4 0.55196(12) 0.16068(10) 0.25779(9) 0.0235(4) Uani d . 1 . .
    C C5 0.56173(14) 0.12717(12) 0.20005(10) 0.0297(4) Uani d . 1 . .
    H H5 0.5582 0.0763 0.1968 0.036 Uiso calc R 1 . .
    C C6 0.57680(15) 0.16956(14) 0.14697(11) 0.0380(5) Uani d . 1 . .
    H H6 0.5825 0.1469 0.1083 0.046 Uiso calc R 1 . .
    C C7 0.58336(16) 0.24521(14) 0.15141(13) 0.0437(6) Uani d . 1 . .
    H H7 0.5942 0.2733 0.1160 0.052 Uiso calc R 1 . .
    C C8 0.57375(18) 0.27844(13) 0.20852(13) 0.0424(6) Uani d . 1 . .
    H H8 0.5788 0.3292 0.2117 0.051 Uiso calc R 1 . .
    C C9 0.55662(16) 0.23727(11) 0.26161(11) 0.0330(5) Uani d . 1 . .
    H H9 0.5482 0.2606 0.2998 0.040 Uiso calc R 1 . .
    C C10 0.45903(13) 0.15345(10) 0.37462(9) 0.0240(4) Uani d . 1 . .
    C C11 0.48287(15) 0.20811(11) 0.41667(11) 0.0327(5) Uani d . 1 . .
    H H11 0.5416 0.2224 0.4196 0.039 Uiso calc R 1 . .
    C C12 0.42052(18) 0.24143(12) 0.45408(12) 0.0417(6) Uani d . 1 . .
    H H12 0.4372 0.2786 0.4815 0.050 Uiso calc R 1 . .
    C C13 0.33319(18) 0.21962(14) 0.45081(13) 0.0458(7) Uani d . 1 . .
    H H13 0.2910 0.2420 0.4760 0.055 Uiso calc R 1 . .
    C C14 0.30906(17) 0.16476(15) 0.41022(14) 0.0449(6) Uani d . 1 . .
    H H14 0.2505 0.1497 0.4084 0.054 Uiso calc R 1 . .
    C C15 0.37125(15) 0.13148(12) 0.37182(11) 0.0332(5) Uani d . 1 . .
    H H15 0.3542 0.0946 0.3443 0.040 Uiso calc R 1 . .
    C C16 0.49139(13) -0.02708(10) 0.34158(10) 0.0236(4) Uani d . 1 . .
    C C17 0.54239(12) -0.01073(9) 0.40104(9) 0.0207(4) Uani d . 1 . .
    C C18 0.57921(13) -0.08121(10) 0.42799(10) 0.0243(4) Uani d . 1 . .
    C C19 0.81877(13) -0.05789(9) 0.37445(10) 0.0229(4) Uani d . 1 . .
    C C20 0.88739(14) -0.05669(10) 0.33109(10) 0.0261(4) Uani d . 1 . .
    H H20 0.8749 -0.0501 0.2889 0.031 Uiso calc R 1 . .
    C C21 0.97401(14) -0.06518(12) 0.35030(12) 0.0337(5) Uani d . 1 . .
    H H21 1.0193 -0.0644 0.3211 0.040 Uiso calc R 1 . .
    C C22 0.99311(16) -0.07482(13) 0.41270(13) 0.0400(5) Uani d . 1 . .
    H H22 1.0513 -0.0806 0.4254 0.048 Uiso calc R 1 . .
    C C23 0.92562(17) -0.07593(14) 0.45670(12) 0.0428(6) Uani d . 1 . .
    H H23 0.9387 -0.0820 0.4988 0.051 Uiso calc R 1 . .
    C C24 0.83859(15) -0.06791(12) 0.43761(12) 0.0333(5) Uani d . 1 . .
    H H24 0.7934 -0.0692 0.4670 0.040 Uiso calc R 1 . .
    C C25 0.69869(13) -0.07007(10) 0.27348(9) 0.0216(4) Uani d . 1 . .
    C C26 0.71675(14) -0.02226(10) 0.22455(10) 0.0272(4) Uani d . 1 . .
    H H26 0.7265 0.0273 0.2328 0.033 Uiso calc R 1 . .
    C C27 0.72045(14) -0.04749(12) 0.16343(10) 0.0313(4) Uani d . 1 . .
    H H27 0.7343 -0.0153 0.1312 0.038 Uiso calc R 1 . .
    C C28 0.70351(14) -0.12086(12) 0.15053(10) 0.0299(4) Uani d . 1 . .
    H H28 0.7070 -0.1382 0.1097 0.036 Uiso calc R 1 . .
    C C29 0.68137(16) -0.16818(11) 0.19879(11) 0.0336(5) Uani d . 1 . .
    H H29 0.6677 -0.2169 0.1901 0.040 Uiso calc R 1 . .
    C C30 0.67953(16) -0.14335(10) 0.25967(11) 0.0302(4) Uani d . 1 . .
    H H30 0.6654 -0.1757 0.2918 0.036 Uiso calc R 1 . .
    H H18 0.5970(16) -0.0751(11) 0.4712(12) 0.021(5) Uiso d . 1 . .
    H H31 0.5038(15) 0.0134(12) 0.4328(11) 0.023(5) Uiso d . 1 . .
    H H16 0.5197(16) -0.0676(12) 0.3174(11) 0.025(6) Uiso d . 1 . .
    H H17 0.4303(17) -0.0420(13) 0.3517(12) 0.029(6) Uiso d . 1 . .
    H H19 0.5380(17) -0.1227(13) 0.4249(12) 0.032(6) Uiso d . 1 . .
loop_
    _atom_site_aniso_label
    _atom_site_aniso_U_11
    _atom_site_aniso_U_22
    _atom_site_aniso_U_33
    _atom_site_aniso_U_12
    _atom_site_aniso_U_13
    _atom_site_aniso_U_23
    I1 0.03046(8) 0.03908(9) 0.01822(7) -0.00978(5) 0.00190(5) -0.00184(5)
    Co2 0.01717(12) 0.01357(11) 0.01801(12) -0.00099(8) 0.00126(9) -0.00041(8)
    P1 0.0226(2) 0.0175(2) 0.0227(2) -0.00525(17) 0.00225(19) -0.00124(17)
    P2 0.0203(2) 0.01627(19) 0.0211(2) 0.00030(16) -0.00108(18) -0.00069(16)
    P3 0.0197(2) 0.01471(19) 0.0214(2) 0.00055(16) 0.00333(18) 0.00018(16)
    O1 0.0270(7) 0.0225(6) 0.0252(7) -0.0043(5) -0.0052(6) -0.0015(5)
    O2 0.0255(7) 0.0170(6) 0.0317(8) 0.0013(5) 0.0089(6) 0.0035(5)
    C1 0.0343(12) 0.0263(9) 0.0293(11) -0.0095(8) 0.0085(9) -0.0016(8)
    C2 0.0243(10) 0.0310(10) 0.0353(12) -0.0068(8) 0.0002(9) -0.0028(9)
    C3 0.0342(11) 0.0187(8) 0.0343(11) -0.0064(8) 0.0039(9) -0.0033(8)
    C4 0.0192(9) 0.0259(9) 0.0254(10) 0.0026(7) -0.0018(8) 0.0041(7)
    C5 0.0265(10) 0.0345(10) 0.0281(11) -0.0025(8) -0.0002(8) -0.0009(8)
    C6 0.0299(12) 0.0571(14) 0.0270(11) -0.0026(10) 0.0011(9) 0.0020(10)
    C7 0.0361(13) 0.0555(14) 0.0394(13) 0.0018(11) 0.0003(10) 0.0241(11)
    C8 0.0496(15) 0.0306(10) 0.0470(15) 0.0057(10) 0.0002(12) 0.0160(10)
    C9 0.0395(12) 0.0258(9) 0.0336(12) 0.0066(8) 0.0006(9) 0.0047(8)
    C10 0.0228(9) 0.0240(8) 0.0252(10) 0.0056(7) 0.0012(8) 0.0043(7)
    C11 0.0331(12) 0.0293(10) 0.0357(12) 0.0050(8) 0.0050(9) -0.0045(8)
    C12 0.0542(16) 0.0340(11) 0.0369(13) 0.0121(10) 0.0130(11) -0.0027(9)
    C13 0.0475(15) 0.0459(13) 0.0439(15) 0.0244(11) 0.0223(12) 0.0124(11)
    C14 0.0257(12) 0.0579(15) 0.0512(16) 0.0097(10) 0.0101(11) 0.0150(13)
    C15 0.0258(11) 0.0377(11) 0.0362(12) 0.0044(9) 0.0003(9) 0.0065(9)
    C16 0.0218(9) 0.0185(8) 0.0304(10) -0.0045(7) 0.0002(8) -0.0020(7)
    C17 0.0202(9) 0.0171(7) 0.0249(9) -0.0031(7) 0.0048(7) -0.0006(7)
    C18 0.0243(10) 0.0193(8) 0.0293(11) -0.0020(7) 0.0073(8) 0.0035(7)
    C19 0.0239(9) 0.0159(8) 0.0290(10) 0.0026(7) 0.0016(8) 0.0015(7)
    C20 0.0253(10) 0.0263(9) 0.0268(10) 0.0023(7) 0.0020(8) 0.0006(8)
    C21 0.0251(11) 0.0352(11) 0.0409(13) 0.0045(8) 0.0074(9) 0.0023(9)
    C22 0.0263(11) 0.0475(13) 0.0462(15) 0.0067(9) -0.0053(10) 0.0096(11)
    C23 0.0346(13) 0.0601(15) 0.0339(13) 0.0081(11) -0.0046(10) 0.0128(11)
    C24 0.0295(12) 0.0401(11) 0.0302(11) 0.0053(9) 0.0034(9) 0.0080(9)
    C25 0.0193(9) 0.0213(8) 0.0243(10) 0.0019(7) 0.0022(7) -0.0034(7)
    C26 0.0305(11) 0.0245(9) 0.0266(10) -0.0063(8) 0.0024(8) -0.0025(7)
    C27 0.0300(11) 0.0371(11) 0.0268(11) -0.0089(9) 0.0038(9) -0.0008(8)
    C28 0.0270(10) 0.0357(10) 0.0269(11) 0.0002(8) 0.0013(8) -0.0096(8)
    C29 0.0428(13) 0.0224(9) 0.0355(12) 0.0005(8) -0.0020(10) -0.0074(8)
    C30 0.0424(12) 0.0182(9) 0.0300(11) 0.0015(8) 0.0000(9) -0.0002(8)
_geom_special_details
;
All esds (except the esd in the dihedral angle between two l.s. planes) are
estimated using the full covariance matrix. The cell esds are taken into
account individually in the estimation of esds in distances, angles and
torsion angles; correlations between esds in cell parameters are only used
when they are defined by crystal symmetry. An approximate (isotropic)
treatment of cell esds is used for estimating esds involving l.s. planes.
;
loop_
    _geom_bond_atom_site_label_1
    _geom_bond_atom_site_label_2
    _geom_bond_site_symmetry_2
    _geom_bond_distance
    _geom_bond_publ_flag
    I1 Co2 . 2.5980(6) ?
    Co2 C17 . 2.0685(18) ?
    Co2 P2 . 2.1597(6) ?
    Co2 P3 . 2.1734(6) ?
    Co2 P1 . 2.2278(6) ?
    P1 C1 . 1.824(2) ?
    P1 C3 . 1.8263(19) ?
    P1 C2 . 1.827(2) ?
    P2 O1 . 1.6231(13) ?
    P2 C4 . 1.823(2) ?
    P2 C10 . 1.829(2) ?
    P3 O2 . 1.6278(14) ?
    P3 C25 . 1.821(2) ?
    P3 C19 . 1.823(2) ?
    O1 C16 . 1.454(2) ?
    O2 C18 . 1.460(2) ?
    C1 H1A . 0.9600 ?
    C1 H1B . 0.9600 ?
    C1 H1C . 0.9600 ?
    C2 H2A . 0.9600 ?
    C2 H2B . 0.9600 ?
    C2 H2C . 0.9600 ?
    C3 H3A . 0.9600 ?
    C3 H3B . 0.9600 ?
    C3 H3C . 0.9600 ?
    C4 C5 . 1.386(3) ?
    C4 C9 . 1.398(3) ?
    C5 C6 . 1.392(3) ?
    C5 H5 . 0.9300 ?
    C6 C7 . 1.383(4) ?
    C6 H6 . 0.9300 ?
    C7 C8 . 1.372(4) ?
    C7 H7 . 0.9300 ?
    C8 C9 . 1.386(3) ?
    C8 H8 . 0.9300 ?
    C9 H9 . 0.9300 ?
    C10 C11 . 1.389(3) ?
    C10 C15 . 1.391(3) ?
    C11 C12 . 1.379(3) ?
    C11 H11 . 0.9300 ?
    C12 C13 . 1.384(4) ?
    C12 H12 . 0.9300 ?
    C13 C14 . 1.373(4) ?
    C13 H13 . 0.9300 ?
    C14 C15 . 1.390(3) ?
    C14 H14 . 0.9300 ?
    C15 H15 . 0.9300 ?
    C16 C17 . 1.519(3) ?
    C16 H16 . 1.00(2) ?
    C16 H17 . 0.99(2) ?
    C17 C18 . 1.513(3) ?
    C17 H31 . 1.00(2) ?
    C18 H18 . 0.97(3) ?
    C18 H19 . 0.98(2) ?
    C19 C20 . 1.394(3) ?
    C19 C24 . 1.397(3) ?
    C20 C21 . 1.385(3) ?
    C20 H20 . 0.9300 ?
    C21 C22 . 1.378(4) ?
    C21 H21 . 0.9300 ?
    C22 C23 . 1.391(4) ?
    C22 H22 . 0.9300 ?
    C23 C24 . 1.389(3) ?
    C23 H23 . 0.9300 ?
    C24 H24 . 0.9300 ?
    C25 C26 . 1.389(3) ?
    C25 C30 . 1.396(3) ?
    C26 C27 . 1.388(3) ?
    C26 H26 . 0.9300 ?
    C27 C28 . 1.387(3) ?
    C27 H27 . 0.9300 ?
    C28 C29 . 1.386(3) ?
    C28 H28 . 0.9300 ?
    C29 C30 . 1.380(3) ?
    C29 H29 . 0.9300 ?
    C30 H30 . 0.9300 ?
loop_
    _geom_angle_atom_site_label_1
    _geom_angle_atom_site_label_2
    _geom_angle_atom_site_label_3
    _geom_angle_site_symmetry_1
    _geom_angle_site_symmetry_3
    _geom_angle
    _geom_angle_publ_flag
    C17 Co2 P2 . . 76.51(6) ?
    C17 Co2 P3 . . 79.01(5) ?
    P2 Co2 P3 . . 114.06(2) ?
    C17 Co2 P1 . . 178.47(6) ?
    P2 Co2 P1 . . 102.26(2) ?
    P3 Co2 P1 . . 100.77(2) ?
    C17 Co2 I1 . . 91.36(6) ?
    P2 Co2 I1 . . 124.951(18) ?
    P3 Co2 I1 . . 115.788(17) ?
    P1 Co2 I1 . . 90.104(16) ?
    C1 P1 C3 . . 101.64(10) ?
    C1 P1 C2 . . 100.03(11) ?
    C3 P1 C2 . . 101.59(10) ?
    C1 P1 Co2 . . 119.56(7) ?
    C3 P1 Co2 . . 114.34(7) ?
    C2 P1 Co2 . . 116.88(7) ?
    O1 P2 C4 . . 99.72(8) ?
    O1 P2 C10 . . 102.47(9) ?
    C4 P2 C10 . . 103.81(9) ?
    O1 P2 Co2 . . 108.65(5) ?
    C4 P2 Co2 . . 128.62(7) ?
    C10 P2 Co2 . . 110.39(7) ?
    O2 P3 C25 . . 102.49(8) ?
    O2 P3 C19 . . 99.99(8) ?
    C25 P3 C19 . . 102.15(9) ?
    O2 P3 Co2 . . 106.24(5) ?
    C25 P3 Co2 . . 123.96(6) ?
    C19 P3 Co2 . . 118.45(6) ?
    C16 O1 P2 . . 110.85(12) ?
    C18 O2 P3 . . 113.57(11) ?
    P1 C1 H1A . . 109.5 ?
    P1 C1 H1B . . 109.5 ?
    H1A C1 H1B . . 109.5 ?
    P1 C1 H1C . . 109.5 ?
    H1A C1 H1C . . 109.5 ?
    H1B C1 H1C . . 109.5 ?
    P1 C2 H2A . . 109.5 ?
    P1 C2 H2B . . 109.5 ?
    H2A C2 H2B . . 109.5 ?
    P1 C2 H2C . . 109.5 ?
    H2A C2 H2C . . 109.5 ?
    H2B C2 H2C . . 109.5 ?
    P1 C3 H3A . . 109.5 ?
    P1 C3 H3B . . 109.5 ?
    H3A C3 H3B . . 109.5 ?
    P1 C3 H3C . . 109.5 ?
    H3A C3 H3C . . 109.5 ?
    H3B C3 H3C . . 109.5 ?
    C5 C4 C9 . . 119.02(19) ?
    C5 C4 P2 . . 120.07(15) ?
    C9 C4 P2 . . 120.74(17) ?
    C4 C5 C6 . . 120.1(2) ?
    C4 C5 H5 . . 119.9 ?
    C6 C5 H5 . . 119.9 ?
    C7 C6 C5 . . 120.4(2) ?
    C7 C6 H6 . . 119.8 ?
    C5 C6 H6 . . 119.8 ?
    C8 C7 C6 . . 119.5(2) ?
    C8 C7 H7 . . 120.3 ?
    C6 C7 H7 . . 120.3 ?
    C7 C8 C9 . . 120.8(2) ?
    C7 C8 H8 . . 119.6 ?
    C9 C8 H8 . . 119.6 ?
    C8 C9 C4 . . 120.0(2) ?
    C8 C9 H9 . . 120.0 ?
    C4 C9 H9 . . 120.0 ?
    C11 C10 C15 . . 118.9(2) ?
    C11 C10 P2 . . 121.34(16) ?
    C15 C10 P2 . . 119.59(16) ?
    C12 C11 C10 . . 120.8(2) ?
    C12 C11 H11 . . 119.6 ?
    C10 C11 H11 . . 119.6 ?
    C11 C12 C13 . . 120.0(2) ?
    C11 C12 H12 . . 120.0 ?
    C13 C12 H12 . . 120.0 ?
    C14 C13 C12 . . 119.7(2) ?
    C14 C13 H13 . . 120.2 ?
    C12 C13 H13 . . 120.2 ?
    C13 C14 C15 . . 120.7(2) ?
    C13 C14 H14 . . 119.7 ?
    C15 C14 H14 . . 119.7 ?
    C14 C15 C10 . . 119.9(2) ?
    C14 C15 H15 . . 120.0 ?
    C10 C15 H15 . . 120.0 ?
    O1 C16 C17 . . 112.58(14) ?
    O1 C16 H16 . . 107.0(14) ?
    C17 C16 H16 . . 111.2(14) ?
    O1 C16 H17 . . 107.3(14) ?
    C17 C16 H17 . . 110.3(15) ?
    H16 C16 H17 . . 108.3(19) ?
    C18 C17 C16 . . 109.96(15) ?
    C18 C17 Co2 . . 108.77(13) ?
    C16 C17 Co2 . . 113.12(13) ?
    C18 C17 H31 . . 109.3(13) ?
    C16 C17 H31 . . 111.0(13) ?
    Co2 C17 H31 . . 104.6(12) ?
    O2 C18 C17 . . 110.07(15) ?
    O2 C18 H18 . . 108.7(14) ?
    C17 C18 H18 . . 111.6(13) ?
    O2 C18 H19 . . 103.7(15) ?
    C17 C18 H19 . . 113.0(14) ?
    H18 C18 H19 . . 109(2) ?
    C20 C19 C24 . . 119.07(19) ?
    C20 C19 P3 . . 123.31(16) ?
    C24 C19 P3 . . 117.39(16) ?
    C21 C20 C19 . . 120.5(2) ?
    C21 C20 H20 . . 119.7 ?
    C19 C20 H20 . . 119.7 ?
    C22 C21 C20 . . 120.1(2) ?
    C22 C21 H21 . . 120.0 ?
    C20 C21 H21 . . 120.0 ?
    C21 C22 C23 . . 120.2(2) ?
    C21 C22 H22 . . 119.9 ?
    C23 C22 H22 . . 119.9 ?
    C24 C23 C22 . . 119.9(2) ?
    C24 C23 H23 . . 120.1 ?
    C22 C23 H23 . . 120.1 ?
    C23 C24 C19 . . 120.2(2) ?
    C23 C24 H24 . . 119.9 ?
    C19 C24 H24 . . 119.9 ?
    C26 C25 C30 . . 118.65(19) ?
    C26 C25 P3 . . 120.75(14) ?
    C30 C25 P3 . . 120.55(16) ?
    C27 C26 C25 . . 120.79(18) ?
    C27 C26 H26 . . 119.6 ?
    C25 C26 H26 . . 119.6 ?
    C28 C27 C26 . . 119.9(2) ?
    C28 C27 H27 . . 120.1 ?
    C26 C27 H27 . . 120.1 ?
    C29 C28 C27 . . 119.6(2) ?
    C29 C28 H28 . . 120.2 ?
    C27 C28 H28 . . 120.2 ?
    C30 C29 C28 . . 120.38(19) ?
    C30 C29 H29 . . 119.8 ?
    C28 C29 H29 . . 119.8 ?
    C29 C30 C25 . . 120.6(2) ?
    C29 C30 H30 . . 119.7 ?
    C25 C30 H30 . . 119.7 ?
loop_
    _geom_torsion_atom_site_label_1
    _geom_torsion_atom_site_label_2
    _geom_torsion_atom_site_label_3
    _geom_torsion_atom_site_label_4
    _geom_torsion_site_symmetry_1
    _geom_torsion_site_symmetry_2
    _geom_torsion_site_symmetry_3
    _geom_torsion_site_symmetry_4
    _geom_torsion
    _geom_torsion_publ_flag
    P2 Co2 P1 C1 . . . . -60.80(9) ?
    P3 Co2 P1 C1 . . . . 56.98(9) ?
    I1 Co2 P1 C1 . . . . 173.28(9) ?
    P2 Co2 P1 C3 . . . . 59.95(8) ?
    P3 Co2 P1 C3 . . . . 177.72(8) ?
    I1 Co2 P1 C3 . . . . -65.97(8) ?
    P2 Co2 P1 C2 . . . . 178.41(8) ?
    P3 Co2 P1 C2 . . . . -63.81(9) ?
    I1 Co2 P1 C2 . . . . 52.49(8) ?
    C17 Co2 P2 O1 . . . . -34.20(8) ?
    P3 Co2 P2 O1 . . . . 37.03(6) ?
    P1 Co2 P2 O1 . . . . 144.87(6) ?
    I1 Co2 P2 O1 . . . . -116.27(6) ?
    C17 Co2 P2 C4 . . . . -154.04(10) ?
    P3 Co2 P2 C4 . . . . -82.82(9) ?
    P1 Co2 P2 C4 . . . . 25.02(9) ?
    I1 Co2 P2 C4 . . . . 123.89(8) ?
    C17 Co2 P2 C10 . . . . 77.43(9) ?
    P3 Co2 P2 C10 . . . . 148.66(7) ?
    P1 Co2 P2 C10 . . . . -103.50(7) ?
    I1 Co2 P2 C10 . . . . -4.64(7) ?
    C17 Co2 P3 O2 . . . . -27.71(8) ?
    P2 Co2 P3 O2 . . . . -97.41(6) ?
    P1 Co2 P3 O2 . . . . 153.84(6) ?
    I1 Co2 P3 O2 . . . . 58.45(6) ?
    C17 Co2 P3 C25 . . . . 90.18(10) ?
    P2 Co2 P3 C25 . . . . 20.48(8) ?
    P1 Co2 P3 C25 . . . . -88.28(8) ?
    I1 Co2 P3 C25 . . . . 176.33(7) ?
    C17 Co2 P3 C19 . . . . -139.02(9) ?
    P2 Co2 P3 C19 . . . . 151.28(7) ?
    P1 Co2 P3 C19 . . . . 42.53(8) ?
    I1 Co2 P3 C19 . . . . -52.86(8) ?
    C4 P2 O1 C16 . . . . 162.61(13) ?
    C10 P2 O1 C16 . . . . -90.78(14) ?
    Co2 P2 O1 C16 . . . . 26.04(13) ?
    C25 P3 O2 C18 . . . . -122.07(14) ?
    C19 P3 O2 C18 . . . . 132.99(14) ?
    Co2 P3 O2 C18 . . . . 9.27(15) ?
    O1 P2 C4 C5 . . . . -35.28(18) ?
    C10 P2 C4 C5 . . . . -140.81(17) ?
    Co2 P2 C4 C5 . . . . 88.23(17) ?
    O1 P2 C4 C9 . . . . 149.46(17) ?
    C10 P2 C4 C9 . . . . 43.93(19) ?
    Co2 P2 C4 C9 . . . . -87.03(18) ?
    C9 C4 C5 C6 . . . . 0.6(3) ?
    P2 C4 C5 C6 . . . . -174.71(17) ?
    C4 C5 C6 C7 . . . . 0.9(3) ?
    C5 C6 C7 C8 . . . . -0.8(4) ?
    C6 C7 C8 C9 . . . . -0.7(4) ?
    C7 C8 C9 C4 . . . . 2.2(4) ?
    C5 C4 C9 C8 . . . . -2.2(3) ?
    P2 C4 C9 C8 . . . . 173.15(18) ?
    O1 P2 C10 C11 . . . . 167.23(17) ?
    C4 P2 C10 C11 . . . . -89.34(18) ?
    Co2 P2 C10 C11 . . . . 51.66(18) ?
    O1 P2 C10 C15 . . . . -7.46(18) ?
    C4 P2 C10 C15 . . . . 95.97(17) ?
    Co2 P2 C10 C15 . . . . -123.03(16) ?
    C15 C10 C11 C12 . . . . -1.5(3) ?
    P2 C10 C11 C12 . . . . -176.23(18) ?
    C10 C11 C12 C13 . . . . 1.1(4) ?
    C11 C12 C13 C14 . . . . 0.0(4) ?
    C12 C13 C14 C15 . . . . -0.8(4) ?
    C13 C14 C15 C10 . . . . 0.4(4) ?
    C11 C10 C15 C14 . . . . 0.7(3) ?
    P2 C10 C15 C14 . . . . 175.55(18) ?
    P2 O1 C16 C17 . . . . 3.5(2) ?
    O1 C16 C17 C18 . . . . -155.92(16) ?
    O1 C16 C17 Co2 . . . . -34.09(19) ?
    P2 Co2 C17 C18 . . . . 160.80(14) ?
    P3 Co2 C17 C18 . . . . 42.53(12) ?
    I1 Co2 C17 C18 . . . . -73.49(13) ?
    P2 Co2 C17 C16 . . . . 38.31(12) ?
    P3 Co2 C17 C16 . . . . -79.97(13) ?
    I1 Co2 C17 C16 . . . . 164.01(12) ?
    P3 O2 C18 C17 . . . . 23.9(2) ?
    C16 C17 C18 O2 . . . . 75.7(2) ?
    Co2 C17 C18 O2 . . . . -48.69(18) ?
    O2 P3 C19 C20 . . . . 135.14(16) ?
    C25 P3 C19 C20 . . . . 29.91(18) ?
    Co2 P3 C19 C20 . . . . -110.13(16) ?
    O2 P3 C19 C24 . . . . -50.42(17) ?
    C25 P3 C19 C24 . . . . -155.65(16) ?
    Co2 P3 C19 C24 . . . . 64.31(17) ?
    C24 C19 C20 C21 . . . . -0.1(3) ?
    P3 C19 C20 C21 . . . . 174.23(15) ?
    C19 C20 C21 C22 . . . . -0.1(3) ?
    C20 C21 C22 C23 . . . . -0.1(4) ?
    C21 C22 C23 C24 . . . . 0.5(4) ?
    C22 C23 C24 C19 . . . . -0.7(4) ?
    C20 C19 C24 C23 . . . . 0.5(3) ?
    P3 C19 C24 C23 . . . . -174.15(18) ?
    O2 P3 C25 C26 . . . . 166.52(16) ?
    C19 P3 C25 C26 . . . . -90.21(17) ?
    Co2 P3 C25 C26 . . . . 46.88(19) ?
    O2 P3 C25 C30 . . . . -15.99(19) ?
    C19 P3 C25 C30 . . . . 87.28(18) ?
    Co2 P3 C25 C30 . . . . -135.62(15) ?
    C30 C25 C26 C27 . . . . -3.5(3) ?
    P3 C25 C26 C27 . . . . 174.08(17) ?
    C25 C26 C27 C28 . . . . 1.8(3) ?
    C26 C27 C28 C29 . . . . 1.2(3) ?
    C27 C28 C29 C30 . . . . -2.6(3) ?
    C28 C29 C30 C25 . . . . 0.9(4) ?
    C26 C25 C30 C29 . . . . 2.1(3) ?
    P3 C25 C30 C29 . . . . -175.47(18) ?
data_global
_journal_date_recd_electronic     2010-03-19
_journal_date_accepted     2010-04-14
_journal_name_full     'Acta Crystallographica, Section E'
_journal_year     2010
_journal_volume     66
_journal_issue      5
_journal_page_first     m545
_journal_page_last     m545
_journal_paper_category     QM
_journal_coeditor_code     ZQ2034
_publ_contact_author_name     'Xiaoyan Li'
_publ_contact_author_address
;
School of Chemistry and Chemical Engineering
Shandong University
Jinan 250100
People's Republic of China
;
_publ_contact_author_email     'xli63@sdu.edu.cn'
_publ_contact_author_fax     '86 531 88564464'
_publ_contact_author_phone     '86 531 88361350'
_publ_section_title
;\
{1,3-Bis[(diphenylphosphanyl-\k<i>P</i>)oxy]prop-2-yl-\k<i>C</i>^2^}\
iodido(trimethylphosphane)cobalt(II)
;
loop_
    _publ_author_name
    _publ_author_address
    'Xu, Guoqiang'
;
School of Chemistry and Chemical Engineering
Shandong University
Jinan 250100
People's Republic of China
;
    'Li, Xiaoyan'
;
School of Chemistry and Chemical Engineering
Shandong University
Jinan 250100
People's Republic of China
;
