# Supplementary material for: {1,3-Bis[(diphenyl­phosphanyl-κP)­oxy]prop-2-yl-κC 2}iodido(trimethyl­phosphane)cobalt(II)
Source: Acta Crystallogr Sect E Struct Rep Online. 2010 Apr 21;66(Pt 5):m545. doi: 10.1107/S1600536810013747 (PMC2979230; doi:10.1107/S1600536810013747)
Supplement: Supplementary file 2 [file e-66-0m545-Isup2.hkl]

# 
# h,k,l, Fc-squared, Fo-squared, sigma(Fo-squared) and status flag 
# 
data_I
_shelx_title ' sun01a in Pbca' 
_shelx_refln_list_code          4 
_shelx_F_calc_maximum      467.73 
_exptl_crystal_F_000      2840.00 
_reflns_d_resolution_high  0.7900 
 
loop_ 
 _symmetry_equiv_pos_as_xyz 
 'x, y, z' 
 '-x+1/2, -y, z+1/2' 
 '-x, y+1/2, -z+1/2' 
 'x+1/2, -y+1/2, -z' 
 '-x, -y, -z' 
 'x-1/2, y, -z-1/2' 
 'x, -y-1/2, z-1/2' 
 '-x-1/2, y-1/2, z' 
 
_cell_length_a    15.1610 
_cell_length_b    18.1940 
_cell_length_c    21.4100 
_cell_angle_alpha  90.000 
_cell_angle_beta   90.000 
_cell_angle_gamma  90.000 
 
_shelx_F_squared_multiplier     1.000 
 
loop_ 
 _refln_index_h 
 _refln_index_k 
 _refln_index_l 
 _refln_F_squared_calc 
 _refln_F_squared_meas 
 _refln_F_squared_sigma 
 _refln_observed_status 
   2   0   0    33957.18    36503.27    379.00 o 
   4   0   0    20761.71    22403.60    885.78 o 
   8   0   0    12029.88    13806.23   1412.02 o 
  10   0   0   106861.43   116576.23    457.60 o 
  12   0   0     9330.48     9546.36    183.04 o 
  14   0   0    15523.90    16122.69    215.72 o 
  16   0   0    13785.39    14213.85    211.37 o 
  18   0   0     1395.58     1566.73    187.40 o 
   2   1   0    26345.14    30549.44    422.73 o 
   4   1   0    61194.82    70215.34   1815.53 o 
   6   1   0     6173.29     6926.81    300.03 o 
   8   1   0    26639.10    27525.71    823.34 o 
  10   1   0     3136.80     3333.14    194.33 o 
  12   1   0    20817.87    21778.24    157.48 o 
  14   1   0     3952.22     4319.76    117.86 o 
  16   1   0      271.15      376.85    107.08 o 
  18   1   0     3088.56     3163.74    132.47 o 
   0   2   0   217513.33   212269.16   1607.04 o 
   2   2   0    11179.31    11659.46    619.28 o 
   4   2   0     6726.88     7701.61    148.68 o 
   8   2   0     7727.10     8236.39    196.80 o 
  10   2   0     5509.01     5259.02    141.99 o 
  12   2   0      402.69      488.42     77.21 o 
  14   2   0     9612.14    10309.16    364.99 o 
  16   2   0     8673.36     8910.21    323.59 o 
  18   2   0        1.21       96.46    100.57 o 
   2   3   0   176102.80   181326.30    695.11 o 
   4   3   0    15681.70    16054.34    832.74 o 
   6   3   0    63080.15    65219.26   4100.96 o 
  10   3   0     5674.08     5738.87     89.01 o 
  12   3   0    23882.71    23632.41   1122.29 o 
  14   3   0    23108.10    22280.00   1013.37 o 
  16   3   0      473.43      498.09     89.15 o 
  18   3   0     8511.82     8061.47    432.68 o 
   0   4   0   140385.92   141090.44   3165.05 o 
   2   4   0    27914.52    29668.03    341.57 o 
   4   4   0    38060.34    38900.14   1989.63 o 
   6   4   0    25059.90    27156.52   1747.98 o 
   8   4   0       13.92      110.49     67.61 o 
  10   4   0    65622.89    66314.91   3322.87 o 
  12   4   0     3414.12     3324.47     92.68 o 
  14   4   0     2283.41     2257.39    108.19 o 
  16   4   0      594.37      705.26     93.12 o 
  18   4   0      420.35      457.75    107.73 o 
   4   5   0    61690.39    66127.35   3265.31 o 
   6   5   0    37566.29    37258.62   1464.45 o 
   8   5   0    69470.38    71501.19   3624.90 o 
  10   5   0      861.00      896.36    105.36 o 
  12   5   0    11479.79    11428.71    363.68 o 
  14   5   0     9482.26     9990.63    375.61 o 
  16   5   0      100.28      127.40     77.16 o 
  18   5   0       63.01      129.24    105.74 o 
   2   6   0       88.62      264.83     63.44 o 
   4   6   0   155547.16   162798.09    449.97 o 
   6   6   0    91020.91    92838.59   3556.01 o 
   8   6   0       38.54       71.06     72.17 o 
  10   6   0    59148.61    58186.93   3179.45 o 
  12   6   0    14481.34    14327.30    542.23 o 
  14   6   0    14273.87    14258.04    490.02 o 
  16   6   0    25054.88    24945.68    759.24 o 
  18   6   0      436.16      388.46    100.46 o 
   2   7   0    19435.11    19523.31    448.50 o 
   4   7   0     6312.57     5974.34    191.37 o 
   6   7   0    49830.19    52568.92   1932.39 o 
   8   7   0     3928.44     3781.34    188.32 o 
  10   7   0      314.16      367.32     67.33 o 
  12   7   0       29.52       17.03     65.43 o 
  14   7   0       46.29      123.03     69.79 o 
  16   7   0      344.35      415.75     78.14 o 
  18   7   0     5326.15     5267.08     99.11 o 
   0   8   0    34757.63    33463.87    483.75 o 
   2   8   0     4027.69     4426.23    170.47 o 
   4   8   0    42681.61    41800.34    715.84 o 
   6   8   0    71296.62    70682.14   2429.64 o 
   8   8   0      354.09      570.71     70.77 o 
  10   8   0      273.66      406.97     73.50 o 
  12   8   0     3444.24     3411.17    189.65 o 
  14   8   0     6522.60     6569.92    165.47 o 
  16   8   0     3497.89     3396.24     86.18 o 
   2   9   0   135941.28   131298.25   2172.05 o 
   4   9   0    81074.91    82050.66   1731.37 o 
   6   9   0      105.82      125.66     60.73 o 
   8   9   0    44923.96    44093.74   1449.61 o 
  10   9   0       63.21      104.59     74.26 o 
  12   9   0    11361.39    11917.56    627.72 o 
  14   9   0     7170.23     7385.98    134.65 o 
  16   9   0      358.07      421.73     79.07 o 
   0  10   0    29564.14    33118.30    813.87 o 
   2  10   0    17298.93    16587.52     85.23 o 
   4  10   0     9550.33     9819.38    364.40 o 
   6  10   0    14846.70    14903.54    656.08 o 
   8  10   0      895.20      763.59     59.54 o 
  10  10   0     9603.17     9483.23    278.39 o 
  12  10   0     1036.63      976.08     67.24 o 
  14  10   0      408.52      476.87     71.29 o 
  16  10   0     7741.56     7760.87    280.62 o 
   2  11   0    58393.31    59004.80    571.79 o 
   4  11   0    25212.08    23602.23    806.42 o 
   6  11   0     9868.91     9862.06    305.08 o 
   8  11   0    15368.28    15723.26    559.33 o 
  10  11   0        7.98       25.03     64.75 o 
  12  11   0     9115.93     9039.67    428.59 o 
  14  11   0     5744.22     5475.74    181.11 o 
  16  11   0     2464.94     2432.43     86.78 o 
   0  12   0    22831.49    21291.69    553.48 o 
   2  12   0       13.84      109.02     52.36 o 
   4  12   0    27964.47    28673.95    739.43 o 
   6  12   0    10219.49    10184.55    250.67 o 
   8  12   0     4479.63     4490.49    208.21 o 
  10  12   0    20884.58    20817.56    629.46 o 
  12  12   0    13946.52    14492.13    615.15 o 
  14  12   0        2.15       80.67     66.18 o 
  16  12   0     5195.92     5292.10    150.12 o 
   2  13   0      211.12      283.17     56.62 o 
   4  13   0        3.73       95.27     54.71 o 
   6  13   0     3976.79     4076.34    122.66 o 
   8  13   0     1192.78     1152.62     72.94 o 
  10  13   0       21.47       36.18     60.02 o 
  12  13   0      177.11      296.51     77.11 o 
  14  13   0     1467.21     1373.14     85.16 o 
   0  14   0    11008.13    10614.85    193.93 o 
   2  14   0     6518.59     6186.30    107.88 o 
   4  14   0     6921.34     6869.56    191.23 o 
   6  14   0     2212.37     2301.41     60.96 o 
   8  14   0     5081.45     5033.28    208.84 o 
  10  14   0    11223.79    11128.59    460.76 o 
  12  14   0    11183.99    11345.45    590.46 o 
  14  14   0      360.24      376.94     82.67 o 
   2  15   0     3877.64     3666.74     88.38 o 
   4  15   0    13096.81    12816.82    281.42 o 
   6  15   0     2187.39     2148.45     92.13 o 
   8  15   0     4174.30     4364.97    176.13 o 
  10  15   0     2420.52     2727.34     95.34 o 
  12  15   0     1342.39     1334.10     71.75 o 
  14  15   0     4381.34     4320.91    233.15 o 
   0  16   0     4075.51     3994.70    268.02 o 
   2  16   0       45.32      166.40     58.08 o 
   4  16   0     5345.91     5244.88    146.88 o 
   6  16   0     1198.53     1133.34     60.31 o 
   8  16   0     2493.16     2448.43    106.70 o 
  10  16   0      112.36      181.16     63.29 o 
  12  16   0      549.13      620.76     80.93 o 
   2  17   0     2475.61     2491.31     74.98 o 
   4  17   0    16303.76    15869.47    596.01 o 
   6  17   0      305.78      371.70     59.60 o 
   8  17   0      547.46      466.72     58.82 o 
  10  17   0      928.99      922.86     61.93 o 
  12  17   0      118.38      138.85     75.03 o 
   0  18   0     2540.99     2571.97    128.56 o 
   2  18   0     5485.52     5474.63    225.51 o 
   4  18   0      912.57      951.49     57.54 o 
   6  18   0       48.81       91.06     60.07 o 
   8  18   0      545.98      494.90     63.61 o 
  10  18   0        2.27       69.11     64.73 o 
   2  19   0     1226.98     1190.02     66.44 o 
   4  19   0       10.80       90.83     61.17 o 
   6  19   0      910.38      926.07     57.47 o 
   8  19   0      972.42     1078.42     90.90 o 
  10  19   0     1223.35     1126.00     83.98 o 
   0  20   0      122.00      288.29     80.10 o 
   2  20   0        1.41       12.37     73.91 o 
   4  20   0      841.84      886.04     66.36 o 
   6  20   0      793.35      756.89     61.07 o 
   8  20   0       84.50      129.04     66.50 o 
   2  21   0     1167.32     1194.88     61.93 o 
   4  21   0       56.80      164.50     64.30 o 
   6  21   0      130.80       68.44     70.79 o 
   0  22   0       11.09      137.22     82.42 o 
   2  22   0     3530.03     3591.76    255.39 o 
   4  22   0        0.97      -21.88     60.33 o 
   1   1   1   111235.30   107746.80   3813.97 o 
   2   1   1    41965.07    45939.33    495.36 o 
   3   1   1   135857.70   145559.91   4431.07 o 
   4   1   1    12334.32    13372.67    186.15 o 
   5   1   1     7196.42     7627.74    121.00 o 
   6   1   1    21361.12    25079.03    258.40 o 
   7   1   1    85391.02    91015.31   1105.44 o 
   8   1   1       19.61      101.02     56.11 o 
   9   1   1    48299.34    50662.69    817.28 o 
  10   1   1       67.83       92.71     52.49 o 
  11   1   1    10535.12    10477.73    208.63 o 
  12   1   1     9455.15     9687.35    102.53 o 
  13   1   1    16190.53    17535.58    158.20 o 
  14   1   1     4164.87     4442.71     81.73 o 
  15   1   1     1069.17     1181.95     77.98 o 
  16   1   1     1303.76     1390.75     76.53 o 
  17   1   1    12084.45    12626.83    197.32 o 
  18   1   1     7921.86     7840.38    214.57 o 
  19   1   1     6535.58     5933.69    190.49 o 
   0   2   1    23020.03    23892.95    754.53 o 
   1   2   1    95011.55    94155.47   2413.45 o 
   2   2   1    25369.02    26449.23    719.00 o 
   3   2   1     6348.05     7240.43    226.81 o 
   4   2   1      629.67      588.18     76.72 o 
   5   2   1    92388.80   103530.28    780.61 o 
   6   2   1    10230.82    11522.62    239.73 o 
   7   2   1     4569.78     4506.68     72.50 o 
   8   2   1     6388.21     6690.27     71.04 o 
   9   2   1    59380.67    62557.75    553.81 o 
  10   2   1    38733.08    41275.00    500.61 o 
  11   2   1    46983.23    48297.68    423.03 o 
  12   2   1      869.61      852.84     56.82 o 
  13   2   1       26.55       75.40     64.65 o 
  14   2   1      332.59      330.78     69.86 o 
  15   2   1     6104.12     6602.78     94.13 o 
  16   2   1      219.74      252.89     67.98 o 
  17   2   1     5675.91     5457.91    225.52 o 
  18   2   1     1084.77     1209.12     74.42 o 
  19   2   1     3762.78     3750.64     93.15 o 
   1   3   1       18.65      180.09     73.91 o 
   2   3   1      268.27      348.59     69.84 o 
   3   3   1      326.28      368.78     64.71 o 
   4   3   1    25216.91    27086.98    948.11 o 
   5   3   1        7.09       89.85     55.81 o 
   6   3   1      117.45      188.03     59.97 o 
   7   3   1      307.37      471.64     54.57 o 
   8   3   1     5599.12     5794.59    156.79 o 
   9   3   1      674.10      704.82     51.17 o 
  10   3   1     4580.59     4693.70     99.00 o 
  11   3   1      133.63      211.52     49.49 o 
  12   3   1     1767.04     1595.06     52.59 o 
  13   3   1      652.15      659.40     52.80 o 
  14   3   1      139.40      205.68     50.53 o 
  15   3   1     1216.39     1256.87     66.93 o 
  16   3   1     1790.03     1833.32     76.39 o 
  17   3   1      413.42      468.50     67.27 o 
  18   3   1     1133.96     1047.19     75.93 o 
   0   4   1    81572.63    85176.95   1187.30 o 
   1   4   1    51954.36    53181.52    575.18 o 
   2   4   1     6998.10     7088.81     94.02 o 
   3   4   1     9877.37     9895.49    160.70 o 
   4   4   1    29247.45    31021.07   1039.18 o 
   5   4   1   128453.66   137160.94   4557.08 o 
   6   4   1     6698.12     6866.42    277.41 o 
   7   4   1    22136.91    22833.56    907.66 o 
   8   4   1     4910.09     5315.85    196.40 o 
   9   4   1    39917.56    39350.53   1045.31 o 
  10   4   1    13205.79    12979.34    387.72 o 
  11   4   1    33753.03    33478.10    967.89 o 
  12   4   1      285.41      310.26     46.70 o 
  13   4   1      158.62      196.95     49.20 o 
  14   4   1      404.42      489.22     50.60 o 
  15   4   1    11836.97    11837.37    329.67 o 
  16   4   1      526.77      615.79     60.33 o 
  17   4   1     6005.71     5885.33    180.32 o 
  18   4   1      286.28      269.90     69.25 o 
   1   5   1    11365.74    10608.47    142.36 o 
   2   5   1     4028.22     4236.75     69.39 o 
   3   5   1   122567.25   124465.56   2262.91 o 
   4   5   1     6078.38     5766.83    168.73 o 
   5   5   1     2606.66     2834.05     71.50 o 
   6   5   1      764.14      835.44     55.28 o 
   7   5   1    50734.95    51699.21   1792.18 o 
   8   5   1     7264.17     7310.02    257.69 o 
   9   5   1    44240.61    44292.66   1452.60 o 
  10   5   1       21.78       96.09     45.53 o 
  11   5   1     6017.81     5949.50    198.59 o 
  12   5   1        8.27       86.09     47.10 o 
  13   5   1    18260.54    18279.62    450.36 o 
  14   5   1       21.77       78.67     52.11 o 
  15   5   1     4384.68     4406.87    114.11 o 
  16   5   1       99.53      121.03     55.02 o 
  17   5   1     4328.62     4181.72     89.46 o 
  18   5   1      439.12      476.13     75.57 o 
   0   6   1    55261.07    57179.68    902.86 o 
   1   6   1     9971.63    10173.01     95.21 o 
   2   6   1     1564.93     1652.09     48.33 o 
   3   6   1     3763.23     3996.31     57.09 o 
   4   6   1    16598.47    16654.71    314.82 o 
   5   6   1     7946.74     7864.41    187.27 o 
   6   6   1    16028.82    16142.92    418.20 o 
   7   6   1     1933.27     2289.54     63.90 o 
   8   6   1     3813.03     3928.68    127.51 o 
   9   6   1      783.56      807.26     52.18 o 
  10   6   1      832.51      804.75     48.33 o 
  11   6   1     1435.49     1555.26     53.79 o 
  12   6   1     4636.93     4733.57    104.35 o 
  13   6   1     1534.08     1636.29     50.74 o 
  14   6   1     1956.40     2032.31     52.39 o 
  15   6   1      647.13      743.72     52.53 o 
  16   6   1      665.02      750.30     55.50 o 
  17   6   1       61.59       53.24     56.75 o 
  18   6   1       14.52       62.10     67.07 o 
   1   7   1    25528.20    25218.72    234.45 o 
   2   7   1     1018.38      897.76     45.49 o 
   3   7   1   142697.38   146290.27   2095.65 o 
   4   7   1     7044.35     7420.52    116.44 o 
   5   7   1      830.57      808.78     44.10 o 
   6   7   1     3653.48     3763.79    130.95 o 
   7   7   1    36631.00    34725.24    537.60 o 
   8   7   1      328.34      217.85     49.15 o 
   9   7   1    22016.32    22333.83    763.03 o 
  10   7   1     4132.62     4242.62    182.39 o 
  11   7   1     4112.35     4256.00    117.45 o 
  12   7   1     5028.21     5160.89    143.82 o 
  13   7   1    30373.21    30529.46    619.35 o 
  14   7   1       25.91       69.68     50.80 o 
  15   7   1     1611.53     1704.53     56.17 o 
  16   7   1     1944.49     2008.18     58.47 o 
  17   7   1     4838.60     4797.98     67.66 o 
  18   7   1      678.75      625.79     65.75 o 
   0   8   1       37.08       70.19     65.80 o 
   1   8   1    34306.63    34357.50    427.49 o 
   2   8   1      801.02     1100.69     47.11 o 
   3   8   1     4082.20     3987.77     53.23 o 
   4   8   1      387.56      432.89     42.97 o 
   5   8   1    34539.64    33043.98    679.16 o 
   6   8   1     1774.55     1795.33     42.90 o 
   7   8   1    28295.71    28298.04    627.22 o 
   8   8   1     3236.15     3265.16     92.40 o 
   9   8   1     4178.49     4235.34    138.38 o 
  10   8   1     2004.36     2031.79     74.53 o 
  11   8   1     4547.79     4696.66    147.15 o 
  12   8   1     7226.80     7317.93    245.71 o 
  13   8   1     1234.47     1261.10     48.73 o 
  14   8   1        3.67       86.22     50.12 o 
  15   8   1     3022.46     3236.64     75.33 o 
  16   8   1      788.54      846.46     57.08 o 
  17   8   1     7384.03     7555.11    149.01 o 
   1   9   1     6115.56     6681.42     99.55 o 
   2   9   1     2317.74     2039.70     48.86 o 
   3   9   1     3742.27     3648.76     77.41 o 
   4   9   1    11351.82    11192.82    185.74 o 
   5   9   1      142.14      248.74     38.81 o 
   6   9   1     9354.87     9236.05    241.62 o 
   7   9   1      234.84      314.69     40.84 o 
   8   9   1      441.01      479.70     49.55 o 
   9   9   1      701.08      704.50     45.96 o 
  10   9   1      594.79      727.63     49.30 o 
  11   9   1      260.11      282.25     52.89 o 
  12   9   1     3626.24     3821.35    152.73 o 
  13   9   1        2.78       75.19     49.59 o 
  14   9   1      120.37      158.05     50.68 o 
  15   9   1     3328.84     3375.55     69.90 o 
  16   9   1     5264.63     5299.00     77.38 o 
  17   9   1      932.46     1021.13     60.39 o 
   0  10   1       67.56      133.66     55.35 o 
   1  10   1    24514.64    23483.15    351.57 o 
   2  10   1     3745.68     3837.22     76.18 o 
   3  10   1     2385.38     2439.03     44.37 o 
   4  10   1     3049.89     2938.72     57.03 o 
   5  10   1    70034.91    68475.44    800.54 o 
   6  10   1      377.55      352.79     40.28 o 
   7  10   1    12954.62    12100.03    391.93 o 
   8  10   1      283.16      312.51     48.09 o 
   9  10   1     8262.41     8491.86    222.70 o 
  10  10   1      199.34      254.89     48.11 o 
  11  10   1    10289.82    10700.84    310.64 o 
  12  10   1     1529.89     1545.12     55.21 o 
  13  10   1      139.92      221.40     51.99 o 
  14  10   1     4385.12     4380.70    103.11 o 
  15  10   1     5174.46     5358.71     79.36 o 
  16  10   1      773.15      848.20     55.86 o 
  17  10   1     4172.13     4112.46     87.35 o 
   1  11   1     8383.87     8180.75     92.76 o 
   2  11   1       11.39       55.33     34.71 o 
   3  11   1    25135.46    25576.15    360.63 o 
   4  11   1     9787.94     9452.14    130.59 o 
   5  11   1      468.98      530.27     38.46 o 
   6  11   1       25.00       88.13     41.27 o 
   7  11   1    13761.18    12970.47    263.35 o 
   8  11   1     1631.86     1514.14     46.30 o 
   9  11   1    19396.21    19790.44    529.05 o 
  10  11   1       87.44      109.36     46.55 o 
  11  11   1      871.18      877.85     48.31 o 
  12  11   1      641.48      698.11     50.90 o 
  13  11   1     6912.09     7061.64    225.02 o 
  14  11   1      262.04      271.05     50.10 o 
  15  11   1     6943.58     7003.62    152.30 o 
  16  11   1     1314.61     1345.01     59.86 o 
   0  12   1     8020.55     7681.75    129.58 o 
   1  12   1     3390.22     3142.50     58.89 o 
   2  12   1    12504.44    11626.39    133.22 o 
   3  12   1     4115.26     4157.13     81.95 o 
   4  12   1     1079.73     1047.97     38.96 o 
   5  12   1      859.87      943.02     39.14 o 
   6  12   1       19.76       33.86     38.76 o 
   7  12   1     3496.80     3293.38     71.32 o 
   8  12   1     5890.67     5632.69    128.98 o 
   9  12   1     2639.75     2707.87     73.29 o 
  10  12   1     5106.89     5180.25    108.76 o 
  11  12   1     2017.84     2133.02     64.57 o 
  12  12   1      605.83      625.67     53.24 o 
  13  12   1      161.02      250.77     54.18 o 
  14  12   1     4100.96     4097.66    115.32 o 
  15  12   1       85.48      193.44     55.58 o 
  16  12   1        1.56       37.08     58.94 o 
   1  13   1     3963.01     3867.82     60.23 o 
   2  13   1      141.62      233.68     37.42 o 
   3  13   1    25191.25    24734.63    316.71 o 
   4  13   1      788.24      784.06     37.43 o 
   5  13   1      261.65      310.05     38.77 o 
   6  13   1     6352.71     6327.14    164.79 o 
   7  13   1     8557.89     8506.40    164.82 o 
   8  13   1     1321.78     1369.41     46.04 o 
   9  13   1    10792.37    10911.26    291.67 o 
  10  13   1      124.62      270.80     49.12 o 
  11  13   1      546.11      551.85     51.17 o 
  12  13   1      150.85      225.97     50.35 o 
  13  13   1     6430.68     6584.32    214.12 o 
  14  13   1      549.04      601.95     57.10 o 
  15  13   1     2434.52     2400.76     57.55 o 
   0  14   1       97.95      126.92     53.49 o 
   1  14   1     7016.07     6783.47     80.11 o 
   2  14   1        1.20       32.52     37.65 o 
   3  14   1      185.50      186.57     35.25 o 
   4  14   1     3679.75     3664.76     58.92 o 
   5  14   1     8790.01     8586.42    174.08 o 
   6  14   1     2051.08     2156.98     64.32 o 
   7  14   1     5070.06     4997.92    104.49 o 
   8  14   1     2361.03     2324.22     44.02 o 
   9  14   1      900.81      879.72     43.39 o 
  10  14   1     2188.16     2175.49     62.00 o 
  11  14   1     2561.67     2720.85     56.73 o 
  12  14   1     1144.59     1167.86     57.44 o 
  13  14   1     1623.22     1589.19     62.47 o 
  14  14   1     1621.55     1614.01     58.33 o 
  15  14   1      349.28      386.35     56.00 o 
   1  15   1     2289.05     2197.41     59.08 o 
   2  15   1      165.88      232.88     39.83 o 
   3  15   1       25.16       52.92     35.69 o 
   4  15   1      362.17      369.73     37.32 o 
   5  15   1     3833.24     3783.96     76.90 o 
   6  15   1     8749.98     8572.10    163.54 o 
   7  15   1     1287.97     1334.18     40.54 o 
   8  15   1     1037.45     1089.98     44.57 o 
   9  15   1        0.78       73.95     42.00 o 
  10  15   1      242.59      253.57     51.63 o 
  11  15   1        2.20       42.52     46.61 o 
  12  15   1      219.59      245.99     53.00 o 
  13  15   1       15.89      105.40     50.52 o 
  14  15   1      370.24      436.48     56.81 o 
   0  16   1      111.35       63.43     59.65 o 
   1  16   1    12888.05    12788.53    234.00 o 
   2  16   1    11070.05    10620.73    166.37 o 
   3  16   1     2383.08     2379.35     61.26 o 
   4  16   1       18.83       60.65     37.53 o 
   5  16   1    10444.20    10198.09    235.36 o 
   6  16   1      204.68      274.72     41.68 o 
   7  16   1      262.09      298.57     40.24 o 
   8  16   1     1789.02     1818.78     51.41 o 
   9  16   1      342.53      335.29     43.25 o 
  10  16   1      332.90      373.73     45.67 o 
  11  16   1     5749.59     5811.03    209.12 o 
  12  16   1      407.75      509.55     52.82 o 
  13  16   1     1715.24     1683.28     58.97 o 
   1  17   1     3302.46     3191.04     50.46 o 
   2  17   1     2642.83     2664.32     53.41 o 
   3  17   1     3839.51     3692.20    104.29 o 
   4  17   1       78.11       68.95     38.03 o 
   5  17   1     2678.09     2595.39     78.34 o 
   6  17   1       22.99       30.71     40.90 o 
   7  17   1     1282.18     1260.23     50.10 o 
   8  17   1     3058.10     3043.39    111.22 o 
   9  17   1     2621.63     2528.77     87.30 o 
  10  17   1      505.44      481.44     48.66 o 
  11  17   1     1709.40     1724.40     55.03 o 
  12  17   1     2046.17     1891.34     60.42 o 
   0  18   1       72.27      151.94     54.30 o 
   1  18   1      426.35      497.02     39.13 o 
   2  18   1     3188.96     3147.67     92.76 o 
   3  18   1      969.06      938.08     41.85 o 
   4  18   1     5693.72     5678.33    140.94 o 
   5  18   1      935.39      955.49     39.69 o 
   6  18   1       56.97      104.34     40.23 o 
   7  18   1       44.24       50.85     41.07 o 
   8  18   1       93.79      158.51     42.13 o 
   9  18   1       82.27      136.87     44.83 o 
  10  18   1       68.82      108.06     45.53 o 
  11  18   1      879.05      906.29     61.85 o 
   1  19   1        9.37       16.71     40.16 o 
   2  19   1      492.57      524.52     40.49 o 
   3  19   1     3074.36     2880.65     82.26 o 
   4  19   1      322.91      313.38     41.62 o 
   5  19   1       60.16       84.29     40.63 o 
   6  19   1       71.74      110.19     42.50 o 
   7  19   1       15.85       77.57     45.86 o 
   8  19   1     3998.60     3963.85     86.37 o 
   9  19   1      140.86      149.84     48.22 o 
  10  19   1      495.32      493.12     47.82 o 
   0  20   1      889.84     1004.07     58.77 o 
   1  20   1     1746.87     1750.41     55.59 o 
   2  20   1        1.56       26.47     42.55 o 
   3  20   1      620.66      715.56     44.90 o 
   4  20   1     1622.77     1683.44     46.30 o 
   5  20   1      466.05      486.10     42.77 o 
   6  20   1     1929.20     1934.44     49.83 o 
   7  20   1      643.24      654.26     47.40 o 
   8  20   1      485.07      463.04     46.77 o 
   9  20   1     1261.76     1177.06     51.24 o 
   1  21   1      316.92      376.06     42.78 o 
   2  21   1      105.05       51.35     40.93 o 
   3  21   1      255.03      279.39     44.12 o 
   4  21   1      246.68      249.73     44.70 o 
   5  21   1        8.98       71.90     43.33 o 
   6  21   1      403.61      397.47     47.03 o 
   7  21   1        1.11       17.37     45.96 o 
   0  22   1     5951.17     6040.01    348.48 o 
   1  22   1      214.67      263.32     43.98 o 
   2  22   1      493.77      602.34     44.85 o 
   3  22   1      170.34      196.62     42.48 o 
   4  22   1      439.54      448.54     43.50 o 
   5  22   1     1810.29     1554.18     50.03 o 
   2   0   2    24223.25    23441.26    262.48 o 
   3   0   2     3902.60     3872.40    157.56 o 
   5   0   2    10965.77    12796.25    348.00 o 
   6   0   2    92784.32    97078.23    444.52 o 
   7   0   2     1080.89     1177.93    100.19 o 
   8   0   2     7182.00     7456.53    188.98 o 
   9   0   2    44059.01    46348.23   2126.29 o 
  10   0   2    52515.15    56609.70    405.30 o 
  11   0   2     3402.42     3564.94    103.93 o 
  12   0   2    47161.98    49581.60    321.41 o 
  13   0   2     3204.10     3240.49    108.55 o 
  14   0   2     4621.08     4800.38    114.66 o 
  15   0   2       39.49       37.53    110.43 o 
  16   0   2    17128.84    17350.37    162.15 o 
  17   0   2       17.45       78.33    115.41 o 
  18   0   2      603.98      687.50    120.07 o 
  19   0   2    12882.25    11484.86    399.78 o 
   1   1   2    22359.04    22971.83    628.55 o 
   2   1   2     4040.82     4346.02    122.30 o 
   3   1   2       10.38       65.29    103.07 o 
   4   1   2   165436.16   167988.41    610.13 o 
   5   1   2    21395.10    23529.78    460.69 o 
   6   1   2     8379.60     8926.84    163.33 o 
   7   1   2     6440.91     6926.55     90.72 o 
   8   1   2    10846.92    10637.20    149.55 o 
   9   1   2       91.86      102.16     52.69 o 
  10   1   2      531.90      543.79     59.97 o 
  11   1   2     3574.91     3703.27     67.43 o 
  12   1   2      556.26      661.60     70.89 o 
  13   1   2     2873.40     2798.21     76.69 o 
  14   1   2     5516.06     5659.44     86.10 o 
  15   1   2       72.66      174.70     74.31 o 
  16   1   2      196.39      295.31     77.88 o 
  17   1   2       63.79      119.30     71.73 o 
  18   1   2     1251.00     1203.60     82.50 o 
  19   1   2        0.02       50.55     88.89 o 
   0   2   2    17089.38    17173.57    874.99 o 
   1   2   2    73571.38    74800.41   2273.44 o 
   2   2   2       61.63      108.72     77.87 o 
   3   2   2    70971.27    77665.81    887.39 o 
   4   2   2    52594.64    56838.98   1154.57 o 
   5   2   2    13031.33    13336.76    300.79 o 
   6   2   2     6408.91     6253.74    118.59 o 
   7   2   2    12547.53    14363.47    277.79 o 
   8   2   2     3826.83     4307.34     88.19 o 
   9   2   2       49.70       63.66     54.53 o 
  10   2   2    25642.24    26715.66    408.70 o 
  11   2   2        2.22       47.02     52.79 o 
  12   2   2     8804.91     8925.46    134.79 o 
  13   2   2     2818.22     2881.00     70.28 o 
  14   2   2      331.28      447.35     71.95 o 
  15   2   2     1815.28     1855.06     76.55 o 
  16   2   2     1364.92     1467.16     76.39 o 
  17   2   2      247.05      227.47     73.20 o 
  18   2   2      401.12      372.19     69.99 o 
  19   2   2     3793.40     3225.43     96.96 o 
   1   3   2    40969.67    42644.57   1277.61 o 
   3   3   2       19.08       73.94     67.63 o 
   4   3   2   105898.46   112397.06   4744.61 o 
   5   3   2     2868.54     2810.77    113.53 o 
   6   3   2     1438.40     1217.30     63.63 o 
   7   3   2    19193.49    20096.20    485.45 o 
   8   3   2    44942.17    46223.45   1065.55 o 
   9   3   2      962.62      890.54     49.30 o 
  10   3   2    15351.58    15508.99    397.76 o 
  11   3   2     7471.92     7580.73    154.80 o 
  12   3   2    13143.09    13261.15    262.26 o 
  13   3   2       53.76      113.62     52.48 o 
  14   3   2    20431.62    21034.33    430.55 o 
  15   3   2       42.88      110.26     59.10 o 
  16   3   2     1468.50     1434.19     67.50 o 
  17   3   2     1344.34     1341.65     70.36 o 
  18   3   2     3804.16     3685.66    130.91 o 
   0   4   2    22038.31    21698.72    766.48 o 
   1   4   2     1874.96     1934.08     60.60 o 
   2   4   2     4104.52     4076.82     91.10 o 
   3   4   2     2587.05     2620.58     66.48 o 
   4   4   2    19058.89    19448.78    617.70 o 
   5   4   2     3916.90     3757.42    109.47 o 
   6   4   2    17095.81    17921.43    734.77 o 
   7   4   2     1836.01     1835.35     66.36 o 
   8   4   2     4166.08     4469.63    203.18 o 
   9   4   2    11115.14    10988.63    417.59 o 
  10   4   2     4725.95     4523.82    165.03 o 
  11   4   2     6999.99     6743.06    182.63 o 
  12   4   2     7681.28     7771.77    209.56 o 
  13   4   2     6813.42     6796.95    180.32 o 
  14   4   2     6023.03     6162.83    179.96 o 
  15   4   2        3.40       32.80     52.88 o 
  16   4   2     4122.25     3927.45    113.21 o 
  17   4   2      226.27      216.04     69.71 o 
  18   4   2      207.81      180.80     78.81 o 
   1   5   2    23296.77    24483.19    420.39 o 
   2   5   2    13646.16    14110.59    266.62 o 
   3   5   2    15813.28    16993.55    317.77 o 
   4   5   2    16050.31    16091.63    425.70 o 
   5   5   2     1120.64     1080.86     56.02 o 
   6   5   2       16.31      131.23     54.64 o 
   7   5   2    33551.39    34280.98    987.10 o 
   8   5   2    14680.11    15564.12    448.38 o 
   9   5   2      413.46      406.76     49.05 o 
  10   5   2        7.45       69.16     47.00 o 
  11   5   2     7421.38     7640.16    210.18 o 
  12   5   2     4409.83     4485.81     90.36 o 
  13   5   2    17310.55    17583.21    408.66 o 
  14   5   2     2539.41     2553.62     59.32 o 
  15   5   2      630.37      587.62     52.57 o 
  16   5   2       50.61       84.52     53.52 o 
  17   5   2       14.47       86.56     65.39 o 
  18   5   2     1877.02     1750.09     83.12 o 
   0   6   2   218773.00   217903.58    588.34 o 
   1   6   2    29629.09    32297.73    583.52 o 
   2   6   2    31948.88    32348.49    462.59 o 
   3   6   2    17029.51    17645.89    354.55 o 
   4   6   2    51593.75    51877.24   1057.10 o 
   5   6   2     7118.02     7119.28    196.84 o 
   6   6   2    64205.40    63928.55   2072.23 o 
   7   6   2    12189.12    13277.36    376.15 o 
   8   6   2      407.20      454.27     47.16 o 
   9   6   2     4608.56     4711.22    183.04 o 
  10   6   2    25151.09    25193.89    711.54 o 
  11   6   2      170.84      208.40     45.77 o 
  12   6   2    28049.60    28283.85    633.76 o 
  13   6   2     2111.46     2105.77     55.54 o 
  14   6   2     5457.29     5628.11    126.11 o 
  15   6   2     2153.38     2201.40     65.02 o 
  16   6   2     9226.58     8969.43    155.97 o 
  17   6   2        3.71       49.96     62.26 o 
  18   6   2     1773.21     1719.86     76.37 o 
   1   7   2      341.00      393.88     44.44 o 
   2   7   2     2345.70     2041.64     52.50 o 
   3   7   2    13239.23    13255.88    292.07 o 
   4   7   2    14362.71    14116.55    253.12 o 
   5   7   2     3745.08     3614.28     76.94 o 
   6   7   2    20453.53    21069.05    541.25 o 
   7   7   2    23587.36    24127.49    547.66 o 
   8   7   2    10778.47    11064.95    314.60 o 
   9   7   2     1745.60     1712.69     52.46 o 
  10   7   2     1798.81     1886.16     89.20 o 
  11   7   2      117.17      139.01     46.76 o 
  12   7   2     2484.02     2510.97     91.01 o 
  13   7   2     7218.11     7378.73    167.91 o 
  14   7   2     4254.54     4365.96     91.03 o 
  15   7   2      501.75      490.43     53.38 o 
  16   7   2       19.30       34.92     56.28 o 
  17   7   2       52.61      107.82     60.50 o 
  18   7   2      592.87      561.07     67.42 o 
   0   8   2    22799.59    22820.01    700.11 o 
   1   8   2    12737.75    13193.05    163.80 o 
   2   8   2       30.77       85.99     47.18 o 
   3   8   2    16708.79    16820.39    364.96 o 
   4   8   2     4013.64     4135.88     54.27 o 
   5   8   2    37210.07    36427.75    889.10 o 
   6   8   2     6283.18     6211.47    162.04 o 
   7   8   2      134.57       92.55     41.85 o 
   8   8   2     2159.68     2262.43     88.19 o 
   9   8   2       50.89      101.96     45.50 o 
  10   8   2     7597.31     7591.79    173.46 o 
  11   8   2      159.11      169.93     47.86 o 
  12   8   2     3756.76     3704.33     98.73 o 
  13   8   2     5282.95     5281.06    152.48 o 
  14   8   2       47.75       81.53     50.82 o 
  15   8   2     6584.82     6582.77    142.37 o 
  16   8   2      803.20      872.47     57.19 o 
  17   8   2     1168.37     1178.90     65.22 o 
   1   9   2     7405.66     7316.84    141.66 o 
   2   9   2    60747.82    61891.85   1155.10 o 
   3   9   2       74.04       94.50     40.61 o 
   4   9   2    12675.23    11584.44    238.23 o 
   5   9   2     3292.87     3400.57     74.62 o 
   6   9   2    11607.64    11313.17    255.59 o 
   7   9   2      231.95      218.39     43.05 o 
   8   9   2    40456.14    40419.39   1174.16 o 
   9   9   2       41.76       54.09     47.93 o 
  10   9   2    10621.16    10895.94    217.47 o 
  11   9   2      628.79      774.44     49.21 o 
  12   9   2    14099.17    14247.80    418.58 o 
  13   9   2        5.30       49.29     47.28 o 
  14   9   2     9109.88     9189.05    201.27 o 
  15   9   2      505.37      504.66     54.30 o 
  16   9   2      103.72      111.70     57.52 o 
  17   9   2      496.96      468.71     65.35 o 
   0  10   2    52977.29    56884.84   1201.14 o 
   1  10   2    26428.33    24574.52    403.36 o 
   2  10   2     4311.12     4108.86     48.00 o 
   3  10   2    17627.31    18072.08    259.02 o 
   4  10   2     5196.39     4570.02    106.19 o 
   5  10   2    12040.15    11734.55    176.83 o 
   6  10   2    16075.95    15546.10    367.72 o 
   7  10   2     3767.85     3679.46     96.36 o 
   8  10   2       64.67      172.90     45.14 o 
   9  10   2     1896.02     1995.83     52.04 o 
  10  10   2     2422.75     2535.34     83.32 o 
  11  10   2      725.69      783.99     52.64 o 
  12  10   2     3055.91     3123.36    101.51 o 
  13  10   2       37.21      123.27     46.87 o 
  14  10   2     1195.35     1219.27     57.46 o 
  15  10   2      935.56      909.78     53.50 o 
  16  10   2     1139.29     1181.07     60.48 o 
  17  10   2     2866.80     2900.58     68.66 o 
   1  11   2    10408.99    10300.13    132.70 o 
   2  11   2    10244.72     9939.14    125.91 o 
   3  11   2    24150.20    23412.16    402.18 o 
   4  11   2     9723.71     9931.31    224.33 o 
   5  11   2      720.64      821.85     39.28 o 
   6  11   2       19.74       69.22     40.39 o 
   7  11   2    14035.74    14298.32    336.13 o 
   8  11   2    11440.60    11462.60    235.41 o 
   9  11   2      607.81      643.78     46.12 o 
  10  11   2     1673.53     1722.51     59.77 o 
  11  11   2     2621.37     2778.64     90.84 o 
  12  11   2       59.30      119.83     50.09 o 
  13  11   2     2838.22     3046.51     97.97 o 
  14  11   2     1316.40     1307.68     51.92 o 
  15  11   2     1152.75     1155.20     56.47 o 
  16  11   2      377.97      425.28     60.25 o 
   0  12   2    55952.98    54672.65    989.16 o 
   1  12   2     3732.66     3400.03     59.09 o 
   2  12   2     3315.39     3367.16     72.22 o 
   3  12   2     1673.10     1768.49     43.16 o 
   4  12   2    10737.02    10390.06    188.50 o 
   5  12   2     1119.10      988.78     38.29 o 
   6  12   2    17864.11    17234.89    406.65 o 
   7  12   2       28.95       96.92     40.26 o 
   8  12   2       38.59       61.03     40.52 o 
   9  12   2     1206.98     1187.77     60.76 o 
  10  12   2     7100.73     7301.91    200.42 o 
  11  12   2       79.53      103.95     48.54 o 
  12  12   2     8224.75     8598.51    218.62 o 
  13  12   2       53.80       77.77     57.16 o 
  14  12   2     1723.31     1703.99     56.15 o 
  15  12   2       96.64      122.88     49.70 o 
  16  12   2     5038.59     4755.08     80.92 o 
   1  13   2     9762.68    10047.90    120.59 o 
   2  13   2     6155.03     5824.51     79.27 o 
   3  13   2    14094.39    13278.17    179.65 o 
   4  13   2     8828.65     8436.07    129.60 o 
   5  13   2      565.01      588.50     40.14 o 
   6  13   2     5258.46     5125.36    130.85 o 
   7  13   2    18643.84    18891.80    473.63 o 
   8  13   2     4544.03     4516.73    128.28 o 
   9  13   2      327.63      375.80     46.14 o 
  10  13   2      228.39      288.35     48.75 o 
  11  13   2      216.19      222.74     48.85 o 
  12  13   2     1946.72     2058.01     63.34 o 
  13  13   2     3249.01     3274.45    111.32 o 
  14  13   2     3754.60     3716.90    138.70 o 
  15  13   2      883.52      886.31     53.69 o 
   0  14   2    14419.93    14020.83    277.09 o 
   1  14   2     4001.10     3742.39     88.54 o 
   2  14   2      746.29      733.74     38.46 o 
   3  14   2       29.30       93.84     37.24 o 
   4  14   2       23.16       81.32     38.73 o 
   5  14   2      976.48      925.21     40.23 o 
   6  14   2     3730.24     3711.39     96.46 o 
   7  14   2     6007.26     5917.83    132.70 o 
   8  14   2      180.56      226.29     39.64 o 
   9  14   2     5202.43     5176.88    177.76 o 
  10  14   2     1365.62     1423.95     55.87 o 
  11  14   2     5975.13     6157.79    105.22 o 
  12  14   2      655.81      692.61     52.91 o 
  13  14   2     1600.14     1697.11     86.57 o 
  14  14   2        4.33       81.81     57.52 o 
  15  14   2      534.16      479.67     58.39 o 
   1  15   2     2082.21     2013.48     42.21 o 
   2  15   2    19187.94    18341.44    319.25 o 
   3  15   2      980.34     1070.16     45.84 o 
   4  15   2     9829.15     9557.99    201.71 o 
   5  15   2       47.00      110.88     40.46 o 
   6  15   2      788.02      808.14     40.20 o 
   7  15   2      364.97      395.61     38.78 o 
   8  15   2    10463.39    10280.74    286.10 o 
   9  15   2      246.09      278.24     43.15 o 
  10  15   2     2372.55     2456.99    106.07 o 
  11  15   2      836.95      923.85     55.62 o 
  12  15   2     2077.52     2225.18     80.29 o 
  13  15   2      181.22      219.52     57.07 o 
  14  15   2     2890.35     2929.52     63.37 o 
   0  16   2     1068.07     1033.65     54.34 o 
   1  16   2     3439.20     3590.70     82.15 o 
   2  16   2     1691.85     1759.95     49.38 o 
   3  16   2     3693.85     3583.43     79.79 o 
   4  16   2     6397.67     6498.55    147.42 o 
   5  16   2    11115.06    10769.69    211.15 o 
   6  16   2     3131.98     3142.65     92.33 o 
   7  16   2      685.04      733.37     40.23 o 
   8  16   2       88.87      134.45     44.13 o 
   9  16   2     9729.00     9742.27    275.27 o 
  10  16   2     2611.91     2660.41     99.37 o 
  11  16   2     1688.32     1750.20     56.69 o 
  12  16   2     1704.35     1672.96     61.14 o 
  13  16   2       12.20       73.82     54.63 o 
   1  17   2      280.05      303.49     40.17 o 
   2  17   2     1962.52     1865.16     40.10 o 
   3  17   2     7429.81     7313.88    157.72 o 
   4  17   2      297.64      333.30     39.20 o 
   5  17   2        3.62       63.89     39.29 o 
   6  17   2      382.31      380.54     42.18 o 
   7  17   2      698.87      780.29     59.83 o 
   8  17   2     1841.20     1849.26     44.20 o 
   9  17   2      808.03      736.50     45.30 o 
  10  17   2      644.24      593.75     53.65 o 
  11  17   2      151.19      207.74     50.04 o 
  12  17   2        3.67       81.87     50.16 o 
   0  18   2    10954.64    10609.08    311.37 o 
   1  18   2      162.56      233.42     41.27 o 
   2  18   2       18.26      106.14     38.98 o 
   3  18   2     8721.71     8733.28    214.34 o 
   4  18   2     3985.37     3964.77    107.89 o 
   5  18   2     6413.17     6518.02    157.72 o 
   6  18   2     2281.41     2398.78     65.75 o 
   7  18   2     3652.11     3786.74    132.81 o 
   8  18   2      862.18      857.40     46.00 o 
   9  18   2     3873.67     3783.91    111.80 o 
  10  18   2     4881.23     4635.60     96.28 o 
  11  18   2       10.06       80.15     58.48 o 
   1  19   2     2312.30     2403.76     59.87 o 
   2  19   2     4684.48     4505.02    142.59 o 
   3  19   2    15272.65    15012.74    343.65 o 
   4  19   2     1239.94     1356.20     43.75 o 
   5  19   2     1831.40     1725.81     56.31 o 
   6  19   2      116.47      204.67     41.08 o 
   7  19   2     1139.52     1101.09     45.18 o 
   8  19   2     3099.86     3151.14    105.83 o 
   9  19   2       11.03       42.83     48.00 o 
  10  19   2      104.25      162.52     48.70 o 
   0  20   2      774.99      779.58     62.32 o 
   1  20   2     2037.31     2018.76     71.45 o 
   2  20   2       14.60       45.34     40.22 o 
   3  20   2       85.90      114.13     43.32 o 
   4  20   2       89.45       64.13     41.78 o 
   5  20   2      262.64      337.81     46.14 o 
   6  20   2      299.72      269.07     42.16 o 
   7  20   2      331.50      431.17     45.77 o 
   8  20   2      305.89      292.78     44.49 o 
   9  20   2      156.57      205.88     47.42 o 
   1  21   2     6831.13     6634.80    243.06 o 
   2  21   2     3511.78     3475.47    105.01 o 
   3  21   2     3039.38     2878.92    104.29 o 
   4  21   2      703.21      693.03     48.09 o 
   5  21   2      639.41      566.63     44.02 o 
   6  21   2      157.72      216.07     48.12 o 
   7  21   2      113.03      114.66     47.63 o 
   0  22   2     2551.99     2767.14    117.00 o 
   1  22   2       19.00       29.58     46.51 o 
   2  22   2      230.32      277.50     44.70 o 
   3  22   2     2936.29     2657.84     57.55 o 
   4  22   2      560.43      531.03     46.60 o 
   5  22   2     4247.49     4164.86    216.92 o 
   1   1   3      133.12      240.95     96.86 o 
   2   1   3       86.13      114.45     90.34 o 
   3   1   3   109058.19   113523.22   2758.52 o 
   4   1   3     1055.69     1188.25     84.39 o 
   5   1   3       74.43      104.44     58.61 o 
   6   1   3    11270.34    12200.57    164.99 o 
   7   1   3     6745.46     6415.58    156.49 o 
   8   1   3     1408.77     1343.21     99.35 o 
   9   1   3    13142.75    13481.74     91.83 o 
  10   1   3     1948.57     1826.38     64.63 o 
  11   1   3     2209.80     2170.26     65.68 o 
  12   1   3     3792.55     3943.48     83.40 o 
  13   1   3    17765.56    18504.31    109.88 o 
  14   1   3        0.17       60.24     72.35 o 
  15   1   3    11806.58    12125.57    107.25 o 
  16   1   3     4763.63     4839.70     88.19 o 
  17   1   3      874.64      900.82     79.94 o 
  18   1   3     2025.14     2004.51     85.69 o 
  19   1   3      955.24      986.11     95.09 o 
   0   2   3     6676.08     7167.82    411.07 o 
   1   2   3    18809.27    19081.07    809.70 o 
   2   2   3    33295.74    34824.53   1223.74 o 
   3   2   3    21611.87    23699.84    441.27 o 
   4   2   3     5232.65     5481.39     94.21 o 
   5   2   3   116595.55   121507.42   3634.63 o 
   6   2   3       47.66       73.29     58.25 o 
   7   2   3    20351.81    21322.40    617.34 o 
   8   2   3    13679.59    14501.79    252.51 o 
   9   2   3      277.38      378.90     55.41 o 
  10   2   3     3308.45     3127.99     60.85 o 
  11   2   3     9618.54    10020.98    141.36 o 
  12   2   3      124.46      163.01     62.95 o 
  13   2   3      821.78      879.06     59.51 o 
  14   2   3       24.61       34.01     67.77 o 
  15   2   3    10335.88    10608.19    269.14 o 
  16   2   3      545.12      518.95     73.35 o 
  17   2   3     3561.11     3483.26     86.55 o 
  18   2   3     4262.52     3922.66    116.13 o 
  19   2   3     1812.96        2.18     87.16 o 
   1   3   3     6981.54     7389.91    292.27 o 
   2   3   3    33534.34    35514.50   1181.55 o 
   3   3   3     7845.35     7817.73    188.12 o 
   4   3   3       88.15      228.62     57.03 o 
   5   3   3    10732.64    10938.37    151.70 o 
   6   3   3      655.72      813.56     63.60 o 
   7   3   3       41.06      131.88     63.97 o 
   8   3   3    12713.63    13796.13    341.31 o 
   9   3   3      466.33      447.09     49.16 o 
  10   3   3      927.06      912.84     53.38 o 
  11   3   3     1281.27     1341.31     54.89 o 
  12   3   3      356.33      365.90     55.47 o 
  13   3   3     2330.35     2412.78     75.14 o 
  14   3   3      441.45      450.64     61.55 o 
  15   3   3     3347.70     3372.88     84.74 o 
  16   3   3        2.76       36.29     68.85 o 
  17   3   3      886.88      774.94     72.99 o 
  18   3   3       51.30       72.20     83.27 o 
   0   4   3    64579.89    67280.91   2697.93 o 
   1   4   3    90068.68    90694.59   2697.80 o 
   2   4   3     4580.80     4994.01    132.91 o 
   3   4   3     7786.43     8210.20    208.16 o 
   4   4   3    18755.66    19272.60    447.90 o 
   5   4   3    47131.16    48241.08   1137.82 o 
   6   4   3       77.28      201.12     57.77 o 
   7   4   3    19924.29    20606.40    567.22 o 
   8   4   3     6403.78     6461.24    179.80 o 
   9   4   3       37.03      150.61     45.50 o 
  10   4   3     6255.28     5936.28    191.22 o 
  11   4   3     4433.59     4478.30    103.84 o 
  12   4   3     7823.64     7794.02    219.08 o 
  13   4   3     7560.03     7588.64    204.36 o 
  14   4   3     4493.00     4647.03    123.02 o 
  15   4   3      886.40      919.53     59.33 o 
  16   4   3      266.77      294.82     65.68 o 
  17   4   3     1791.71     1730.95    103.16 o 
  18   4   3      557.26      621.12     79.11 o 
   1   5   3    11468.57    11719.44    292.17 o 
   2   5   3      222.95      295.46     43.75 o 
   3   5   3    44959.13    43635.06   1029.41 o 
   4   5   3     1919.04     2061.21     51.78 o 
   5   5   3     7901.20     8518.59    220.83 o 
   6   5   3     1637.25     1656.64     55.96 o 
   7   5   3    19889.29    19950.33    518.59 o 
   8   5   3      247.09      258.53     49.12 o 
   9   5   3     5622.45     5652.74    174.89 o 
  10   5   3        9.74       51.34     44.84 o 
  11   5   3     1199.10     1288.32     48.71 o 
  12   5   3       72.64      103.46     46.39 o 
  13   5   3    18106.58    18528.71    456.27 o 
  14   5   3       56.33      113.00     52.39 o 
  15   5   3      942.43      938.05     57.54 o 
  16   5   3      364.52      371.93     64.07 o 
  17   5   3      557.16      569.35     66.96 o 
  18   5   3       18.45       55.91     80.25 o 
   0   6   3     2086.04     2100.67     89.64 o 
   1   6   3      468.18      603.45     45.71 o 
   2   6   3       84.85       97.42     44.71 o 
   3   6   3    13156.46    13560.94    327.87 o 
   4   6   3    12111.13    11618.50    251.92 o 
   5   6   3    31684.10    31340.52    723.01 o 
   6   6   3     3141.43     2793.31     83.89 o 
   7   6   3     1514.78     1796.91     53.60 o 
   8   6   3       33.84       79.27     46.60 o 
   9   6   3     3037.34     3062.12    106.95 o 
  10   6   3     2252.23     2328.57     80.02 o 
  11   6   3    13368.55    13199.99    356.06 o 
  12   6   3       79.32      180.17     50.00 o 
  13   6   3     1344.51     1405.49     54.08 o 
  14   6   3     3820.42     3804.78     59.61 o 
  15   6   3     5517.51     5688.29    170.06 o 
  16   6   3     1828.98     1708.84     62.34 o 
  17   6   3       83.87       74.36     62.46 o 
  18   6   3       22.01       76.82     73.88 o 
   1   7   3    10573.20    11052.32    213.41 o 
   2   7   3    12575.54    12365.45    270.39 o 
   3   7   3    14402.88    14103.83    292.38 o 
   4   7   3      460.15      449.75     44.75 o 
   5   7   3     1698.26     1636.00     82.15 o 
   6   7   3     8621.21     8494.57    214.91 o 
   7   7   3    26465.16    28163.55    876.53 o 
   8   7   3      433.86      406.34     47.65 o 
   9   7   3    12950.71    12782.28    398.73 o 
  10   7   3     1801.31     1667.48     61.47 o 
  11   7   3     1358.32     1491.19     91.42 o 
  12   7   3    11271.12    11422.99    251.61 o 
  13   7   3     2019.74     2093.82     52.58 o 
  14   7   3       56.70      109.69     52.35 o 
  15   7   3     9004.08     8892.40    276.27 o 
  16   7   3      959.01     1065.93     59.09 o 
  17   7   3       35.37      104.85     58.69 o 
  18   7   3       82.91      116.11     76.00 o 
   0   8   3     6000.67     6048.17    234.94 o 
   1   8   3    30772.60    30777.95    698.62 o 
   2   8   3     3706.32     4239.19     82.37 o 
   3   8   3     6003.04     6637.09    145.80 o 
   4   8   3     3337.51     3725.99     62.08 o 
   5   8   3    70738.40    71426.78   1740.04 o 
   6   8   3       10.65       54.95     39.66 o 
   7   8   3      222.94      246.96     45.13 o 
   8   8   3       94.98       83.71     46.32 o 
   9   8   3    15680.47    15660.70    414.32 o 
  10   8   3     4289.47     4300.13    136.46 o 
  11   8   3    38408.32    39101.25   1180.65 o 
  12   8   3     3119.47     3236.57    101.96 o 
  13   8   3     4762.88     4864.98    102.39 o 
  14   8   3      364.36      396.35     52.24 o 
  15   8   3     5328.37     5460.19    166.06 o 
  16   8   3       13.80       70.38     57.64 o 
  17   8   3     1332.76     1297.12     64.24 o 
   1   9   3      313.20      394.87     42.95 o 
   2   9   3     3774.81     3192.67     65.27 o 
   3   9   3    16989.09    15895.39    322.27 o 
   4   9   3      452.12      291.59     40.40 o 
   5   9   3      311.68      341.18     39.05 o 
   6   9   3    12652.51    13262.78    348.28 o 
   7   9   3     5996.24     5930.14    171.51 o 
   8   9   3     1854.79     1859.99     54.21 o 
   9   9   3       13.90        5.94     50.98 o 
  10   9   3     2522.41     2553.11     87.11 o 
  11   9   3      289.24      341.13     48.05 o 
  12   9   3     4969.81     5206.13    169.81 o 
  13   9   3     5283.20     5173.67    118.19 o 
  14   9   3      196.15      237.45     51.84 o 
  15   9   3     4143.25     4159.66    147.46 o 
  16   9   3     4543.91     4465.14    129.28 o 
  17   9   3     3470.15     3380.81     85.11 o 
   0  10   3      238.73      338.22     53.19 o 
   1  10   3    16245.65    17088.10    311.64 o 
   2  10   3        4.87       80.10     39.87 o 
   3  10   3       34.13      100.62     35.43 o 
   4  10   3     1702.35     1472.71     40.18 o 
   5  10   3     2949.58     2893.51     61.87 o 
   6  10   3     3193.80     3083.12     80.28 o 
   7  10   3     5618.28     5734.12    165.13 o 
   8  10   3      119.64      118.11     43.49 o 
   9  10   3     2899.63     2907.66     54.66 o 
  10  10   3       29.74       61.68     48.40 o 
  11  10   3     9780.70     9786.36    243.35 o 
  12  10   3     4503.17     4629.51    122.95 o 
  13  10   3     6758.50     7007.38    258.93 o 
  14  10   3      594.51      641.35     50.77 o 
  15  10   3      262.84      234.18     56.76 o 
  16  10   3        2.18       70.07     59.53 o 
  17  10   3     3696.49     3638.30    125.71 o 
   1  11   3    12604.54    12263.09    126.12 o 
   2  11   3      209.20      132.70     37.35 o 
   3  11   3    49345.68    46369.30    746.54 o 
   4  11   3     3275.89     3073.54     62.08 o 
   5  11   3     3654.99     3702.07    111.49 o 
   6  11   3       18.22      114.96     38.25 o 
   7  11   3    22795.91    22374.38    545.22 o 
   8  11   3       17.93       91.33     42.16 o 
   9  11   3     7895.76     7958.49    197.45 o 
  10  11   3      346.20      377.06     49.76 o 
  11  11   3        9.54      108.33     52.42 o 
  12  11   3       12.60       52.27     52.73 o 
  13  11   3    11664.18    11882.09    321.51 o 
  14  11   3        4.15       24.09     49.86 o 
  15  11   3      107.99      227.16     53.88 o 
  16  11   3     1401.98     1401.76     63.12 o 
   0  12   3    36954.36    36059.51    411.00 o 
   1  12   3    14555.62    13775.96    226.40 o 
   2  12   3     5003.35     4749.62    108.65 o 
   3  12   3     2513.94     2582.62     56.27 o 
   4  12   3     4598.90     4595.19    122.61 o 
   5  12   3    12014.28    11721.54    247.90 o 
   6  12   3     2119.20     2152.16     46.46 o 
   7  12   3     5701.90     5710.45    110.11 o 
   8  12   3     5152.64     5043.53    122.92 o 
   9  12   3     3630.81     3743.74    132.05 o 
  10  12   3    11336.94    11516.99    299.45 o 
  11  12   3    12352.65    12706.34    329.76 o 
  12  12   3      216.96      277.89     53.72 o 
  13  12   3      410.81      421.87     56.68 o 
  14  12   3      848.73      877.44     57.51 o 
  15  12   3     4865.17     4761.63    138.98 o 
  16  12   3      310.75      285.11     62.32 o 
   1  13   3    13957.90    13750.73    195.40 o 
   2  13   3      573.89      672.53     39.18 o 
   3  13   3    10157.71     9767.60    146.81 o 
   4  13   3     1262.46     1235.61     39.94 o 
   5  13   3    10172.77    10056.10    249.05 o 
   6  13   3     3160.39     3180.13     73.52 o 
   7  13   3     3437.15     3379.56     88.74 o 
   8  13   3      217.43      221.20     42.73 o 
   9  13   3     4594.84     4489.50    162.41 o 
  10  13   3      692.44      725.54     50.85 o 
  11  13   3      415.45      336.49     51.83 o 
  12  13   3     1345.10     1336.23     55.19 o 
  13  13   3      770.69      816.34     54.64 o 
  14  13   3       24.03       77.98     57.16 o 
  15  13   3     1502.76     1454.82     55.81 o 
   0  14   3     6508.78     6172.73    153.17 o 
   1  14   3    13473.09    12936.07    245.84 o 
   2  14   3      570.03      501.66     36.12 o 
   3  14   3      345.89      409.34     37.38 o 
   4  14   3     5474.42     5285.30     92.76 o 
   5  14   3    29447.45    28933.29    712.52 o 
   6  14   3     2353.71     2371.47     76.35 o 
   7  14   3     3257.03     3306.41     84.83 o 
   8  14   3     1779.58     1884.92     47.47 o 
   9  14   3     9128.38     9147.76    264.60 o 
  10  14   3     6720.24     6840.98    193.35 o 
  11  14   3    15234.07    15422.78    425.30 o 
  12  14   3        2.23       40.11     52.46 o 
  13  14   3        5.14       -3.65     53.41 o 
  14  14   3     1622.16     1637.25     60.39 o 
  15  14   3     6116.90     5754.97    180.34 o 
   1  15   3     1051.86     1063.37     38.30 o 
   2  15   3     1396.56     1442.31     42.10 o 
   3  15   3    12422.19    12114.85    254.59 o 
   4  15   3      519.74      448.80     38.09 o 
   5  15   3     7308.43     7081.17    147.91 o 
   6  15   3     3225.04     3261.74    101.97 o 
   7  15   3     9426.65     9409.59    311.83 o 
   8  15   3     3204.55     3295.36     88.39 o 
   9  15   3     1246.51     1391.59     46.53 o 
  10  15   3        6.38       36.26     46.58 o 
  11  15   3      201.00      230.24     50.62 o 
  12  15   3     2286.95     2248.86     61.08 o 
  13  15   3     5398.57     5533.22    240.47 o 
  14  15   3      212.43      223.66     62.64 o 
   0  16   3     1384.37     1327.55     57.03 o 
   1  16   3      992.59     1032.51     49.72 o 
   2  16   3     1784.52     1752.95     49.09 o 
   3  16   3     5115.13     5239.07    107.85 o 
   4  16   3     1436.45     1446.47     47.19 o 
   5  16   3     3874.64     3851.02    120.68 o 
   6  16   3        1.01       14.13     42.37 o 
   7  16   3    11792.04    11758.21    330.88 o 
   8  16   3      383.04      377.96     41.42 o 
   9  16   3     1539.74     1620.32     51.91 o 
  10  16   3      158.78      215.72     47.43 o 
  11  16   3     2273.38     2263.77     75.97 o 
  12  16   3      253.74      211.23     55.66 o 
  13  16   3        8.27       35.30     57.47 o 
   1  17   3     2079.13     2219.73     74.37 o 
   2  17   3     3367.83     3474.02     43.44 o 
   3  17   3    18596.41    18548.77    397.26 o 
   4  17   3     1540.99     1556.34     41.85 o 
   5  17   3      130.32      175.15     42.32 o 
   6  17   3     1756.86     1729.54     55.64 o 
   7  17   3    13101.83    12756.55    396.20 o 
   8  17   3     3501.41     3569.45    117.28 o 
   9  17   3     9538.94     9334.47    327.79 o 
  10  17   3     1332.62     1282.33     56.24 o 
  11  17   3     4222.45     4209.42    142.44 o 
  12  17   3     2879.87     2785.67    102.00 o 
   0  18   3     3596.97     3655.12     70.45 o 
   1  18   3     4417.62     4494.29    105.32 o 
   2  18   3     3235.24     3144.38     85.45 o 
   3  18   3       47.96      108.44     40.41 o 
   4  18   3     3000.84     3040.13     97.12 o 
   5  18   3     6944.10     6974.22    202.50 o 
   6  18   3     1348.45     1351.38     43.39 o 
   7  18   3       60.90      141.58     45.80 o 
   8  18   3      524.12      559.91     45.96 o 
   9  18   3       94.47      101.48     41.55 o 
  10  18   3       99.02      215.38     49.25 o 
  11  18   3       56.95       94.98     53.37 o 
   1  19   3     4305.26     4177.60     89.46 o 
   2  19   3     2159.06     2161.53     49.21 o 
   3  19   3     1323.39     1466.65     52.71 o 
   4  19   3     1063.24     1040.85     43.41 o 
   5  19   3       67.32      122.86     41.67 o 
   6  19   3      970.64      978.35     45.75 o 
   7  19   3      683.19      722.57     44.62 o 
   8  19   3      488.68      516.63     43.84 o 
   9  19   3     8121.15     7775.91    251.92 o 
  10  19   3        8.09       14.76     52.00 o 
   0  20   3     2524.29     2543.15    124.23 o 
   1  20   3    10178.65     9894.75    286.20 o 
   2  20   3       26.06      107.24     41.09 o 
   3  20   3     1250.28     1305.50     45.54 o 
   4  20   3     3163.06     3190.48     83.60 o 
   5  20   3    11506.14    11249.08    360.74 o 
   6  20   3     3392.34     3283.27    127.55 o 
   7  20   3     7998.65     7730.63    264.73 o 
   8  20   3       18.55       31.25     44.68 o 
   9  20   3      909.68      905.10     51.68 o 
   1  21   3      217.58      308.23     44.58 o 
   2  21   3       81.46      183.29     42.51 o 
   3  21   3      702.33      800.06     44.56 o 
   4  21   3      242.81      225.31     46.24 o 
   5  21   3      481.27      459.67     47.16 o 
   6  21   3     1110.51     1087.10     56.39 o 
   7  21   3     2428.54     2307.19     85.82 o 
   0  22   3     2239.01     2389.37    169.84 o 
   1  22   3     6259.70     6103.17    170.07 o 
   2  22   3      530.52      612.03     47.33 o 
   3  22   3       37.85       98.13     45.22 o 
   4  22   3       15.77       58.47     45.71 o 
   5  22   3       16.26       62.07     48.43 o 
   2   0   4       22.61      127.71    122.73 o 
   3   0   4    10569.50    10182.87    157.62 o 
   4   0   4    47940.77    45021.95   1237.48 o 
   5   0   4        2.67       24.45     98.91 o 
   6   0   4    29175.05    29076.76    799.10 o 
   7   0   4     6855.09     6574.66    112.60 o 
   8   0   4    32153.48    32522.20    499.72 o 
   9   0   4        7.96       21.76     85.86 o 
  10   0   4     3816.06     3724.70     99.65 o 
  11   0   4     5268.78     5347.45    114.77 o 
  12   0   4    21241.63    21212.24    388.96 o 
  13   0   4      196.39      308.14     99.97 o 
  14   0   4       11.01      166.16    100.37 o 
  15   0   4     6891.40     6905.43    126.16 o 
  16   0   4     5708.57     6112.50    197.20 o 
  17   0   4     1963.26     2010.70    124.73 o 
  18   0   4    16023.62    15293.29    689.96 o 
   1   1   4     5804.02     5915.47    169.47 o 
   2   1   4    19066.09    18399.81    388.74 o 
   3   1   4      380.76      390.11     74.46 o 
   4   1   4     2879.60     2575.45     79.97 o 
   5   1   4        9.13       33.22     58.70 o 
   6   1   4        0.44       63.56     65.80 o 
   7   1   4     4760.98     5072.81    105.09 o 
   8   1   4    13271.92    14232.15    348.73 o 
   9   1   4      533.68      489.79     65.42 o 
  10   1   4      450.07      460.16     63.10 o 
  11   1   4     3404.68     3340.34     70.71 o 
  12   1   4     4240.99     4180.07     86.93 o 
  13   1   4     1599.49     1565.44     73.82 o 
  14   1   4     1028.96     1049.48     73.54 o 
  15   1   4     1793.10     1815.74     79.81 o 
  16   1   4      657.74      551.28     76.67 o 
  17   1   4        2.05       57.17     77.67 o 
  18   1   4     1023.33      972.46    103.49 o 
   0   2   4    10211.84     9601.36    553.86 o 
   1   2   4     3410.54     3605.97    142.48 o 
   2   2   4    10348.95    10924.58    295.43 o 
   3   2   4     1035.12     1188.06     76.37 o 
   4   2   4        5.13       33.57     67.13 o 
   5   2   4      135.50      150.66     66.69 o 
   6   2   4      341.43      502.69     75.08 o 
   7   2   4     1242.87     1346.97     64.31 o 
   8   2   4      194.82      291.85     57.77 o 
   9   2   4     3372.03     3514.58     90.22 o 
  10   2   4      451.84      474.04     52.96 o 
  11   2   4      407.91      464.73     61.54 o 
  12   2   4    12233.50    12268.89    229.68 o 
  13   2   4      230.71      281.12     64.99 o 
  14   2   4     1866.53     1903.60     71.17 o 
  15   2   4     1452.51     1494.24     80.18 o 
  16   2   4     1054.54     1099.36     85.12 o 
  17   2   4      263.64      373.39     90.75 o 
  18   2   4     1342.72     1399.70     80.79 o 
   1   3   4    38356.02    38329.82   1367.38 o 
   2   3   4    65588.91    65629.38   2464.98 o 
   3   3   4      705.32      730.51     60.02 o 
   4   3   4    55825.36    54904.95   1228.71 o 
   5   3   4      729.86      791.56     72.74 o 
   6   3   4      619.32      964.03     74.03 o 
   7   3   4       45.38      104.13     64.76 o 
   8   3   4     3889.05     3895.90    117.65 o 
   9   3   4      993.15     1069.27     57.91 o 
  10   3   4    12702.74    12930.43    303.76 o 
  11   3   4      665.17      825.75     56.26 o 
  12   3   4     7988.90     7749.11    119.16 o 
  13   3   4       29.53       42.94     66.89 o 
  14   3   4    15049.66    14725.95    159.78 o 
  15   3   4     5545.69     5580.44     85.55 o 
  16   3   4     1355.44     1292.13     91.53 o 
  17   3   4       45.26       55.23     73.31 o 
  18   3   4     3227.18     3006.84     88.95 o 
   0   4   4     3416.48     3115.21    118.57 o 
   1   4   4       32.40       77.04     48.88 o 
   2   4   4     2758.73     2775.23    108.41 o 
   3   4   4     1599.38     1677.43     55.82 o 
   4   4   4    13166.64    12941.19    354.07 o 
   5   4   4     8918.71     9576.84    295.60 o 
   6   4   4    33206.93    32935.83   1094.24 o 
   7   4   4     2490.04     2467.22    122.84 o 
   8   4   4     5487.55     5640.87    163.19 o 
   9   4   4     3935.30     3798.97    136.59 o 
  10   4   4       71.38      112.76     50.06 o 
  11   4   4      617.02      644.25     47.53 o 
  12   4   4     1109.50     1126.58     51.03 o 
  13   4   4      208.75      266.17     52.15 o 
  14   4   4     3172.69     3246.15     76.82 o 
  15   4   4      434.01      429.27     65.37 o 
  16   4   4     5306.62     5304.10    175.10 o 
  17   4   4     1018.85     1107.99     78.35 o 
  18   4   4     1478.56     1474.90     85.23 o 
   1   5   4     3207.99     3368.26    119.52 o 
   2   5   4     8911.64    10324.43    345.40 o 
   3   5   4     5819.77     5751.67    169.76 o 
   4   5   4     3545.25     3610.88     94.92 o 
   5   5   4       48.80       63.58     52.69 o 
   6   5   4     5499.18     5106.49    199.45 o 
   7   5   4      542.71      577.99     50.29 o 
   8   5   4     1623.24     1748.24     69.93 o 
   9   5   4      803.17      917.76     53.22 o 
  10   5   4    13996.37    13982.47    529.70 o 
  11   5   4       88.34      112.18     45.66 o 
  12   5   4     2444.15     2510.62     92.36 o 
  13   5   4      677.27      713.30     55.05 o 
  14   5   4       97.07      136.41     56.19 o 
  15   5   4      955.14      926.71     56.16 o 
  16   5   4      871.78      847.72     65.65 o 
  17   5   4     1089.75     1037.23     67.59 o 
  18   5   4      635.74      660.40     83.08 o 
   0   6   4    33237.02    34021.41   1009.01 o 
   1   6   4      496.30      519.43     42.07 o 
   2   6   4     5842.52     5770.44    156.59 o 
   3   6   4     2085.29     2143.87     64.34 o 
   4   6   4     4955.71     5021.23    138.91 o 
   5   6   4     1237.08     1236.95     48.26 o 
   6   6   4     7260.09     7271.12    208.31 o 
   7   6   4     5481.79     5295.46    114.71 o 
   8   6   4     2230.70     2337.30     97.12 o 
   9   6   4     1751.07     1617.17     51.94 o 
  10   6   4    13368.05    12793.84    284.16 o 
  11   6   4      390.20      430.52     50.54 o 
  12   6   4    16847.94    17032.20    560.66 o 
  13   6   4      158.32      217.12     52.88 o 
  14   6   4      557.20      618.00     54.01 o 
  15   6   4      885.41      845.18     57.07 o 
  16   6   4     2217.00     2264.01     61.54 o 
  17   6   4     1810.44     1834.13     70.66 o 
  18   6   4     1059.49     1031.25     73.71 o 
   1   7   4     3483.59     3463.54    104.60 o 
   2   7   4    52112.75    52871.24   1240.05 o 
   3   7   4     3822.76     3852.27     95.64 o 
   4   7   4    19887.08    20523.05    465.21 o 
   5   7   4     2836.71     3108.71     90.08 o 
   6   7   4    35197.62    35388.37    762.23 o 
   7   7   4      864.35      946.19     44.46 o 
   8   7   4    40349.82    39934.39   1060.25 o 
   9   7   4     3990.02     3913.31     99.24 o 
  10   7   4     2498.16     2474.87     70.37 o 
  11   7   4     2395.32     2495.08     70.40 o 
  12   7   4    12449.47    12576.39    466.93 o 
  13   7   4      800.09      853.53     50.08 o 
  14   7   4    10927.77    11065.79    359.91 o 
  15   7   4       26.73       53.33     56.87 o 
  16   7   4      818.11      794.27     58.69 o 
  17   7   4     1865.21     1809.10     62.86 o 
  18   7   4      267.76      224.04     73.96 o 
   0   8   4      345.58      578.49     65.02 o 
   1   8   4        2.89       25.18     42.96 o 
   2   8   4     4325.89     4542.48     92.06 o 
   3   8   4     1590.96     1657.50     44.21 o 
   4   8   4     5866.84     5521.25    156.63 o 
   5   8   4       87.28      135.88     43.39 o 
   6   8   4     2331.61     2130.01     51.15 o 
   7   8   4        0.04       20.17     44.36 o 
   8   8   4      307.11      379.01     45.49 o 
   9   8   4      746.58      873.33     51.32 o 
  10   8   4      796.97      708.72     53.12 o 
  11   8   4     2044.22     2151.01     55.65 o 
  12   8   4     3666.41     3624.58     77.98 o 
  13   8   4        2.16        8.39     49.84 o 
  14   8   4     6853.50     6957.46    276.11 o 
  15   8   4      134.95      208.10     52.95 o 
  16   8   4       36.02      114.94     56.69 o 
  17   8   4        1.01       55.14     58.09 o 
   1   9   4      360.31      310.64     42.16 o 
   2   9   4    17860.09    17226.85    387.81 o 
   3   9   4     1701.68     1699.86     45.11 o 
   4   9   4    14988.25    15358.86    269.33 o 
   5   9   4      254.08      455.01     40.60 o 
   6   9   4     9535.38     9660.00    220.42 o 
   7   9   4     2648.75     2687.24     60.84 o 
   8   9   4    21593.55    20931.55    670.76 o 
   9   9   4     1115.92     1161.09     51.01 o 
  10   9   4    15590.19    15894.33    391.49 o 
  11   9   4       73.18       84.97     51.54 o 
  12   9   4     1808.15     1882.07     53.58 o 
  13   9   4        9.59       25.38     50.32 o 
  14   9   4    21032.78    20780.85    713.40 o 
  15   9   4       80.64      139.73     55.00 o 
  16   9   4      606.22      663.48     56.82 o 
  17   9   4       68.41      110.42     61.19 o 
   0  10   4    89909.48    86530.66   2334.03 o 
   1  10   4       37.07       50.20     39.67 o 
   2  10   4    38445.36    37562.75    668.76 o 
   3  10   4     2284.49     2416.80     56.44 o 
   4  10   4    12662.60    12397.47    341.48 o 
   5  10   4       13.61       48.06     38.93 o 
   6  10   4     8504.22     8133.16    263.55 o 
   7  10   4     3320.83     3424.65     73.54 o 
   8  10   4     8205.28     8085.31    240.51 o 
   9  10   4     8258.60     8091.08    162.86 o 
  10  10   4    13358.93    13511.67    411.72 o 
  11  10   4      978.65     1093.87     51.88 o 
  12  10   4     4077.69     4248.88    133.68 o 
  13  10   4       32.36       92.19     54.30 o 
  14  10   4     4445.87     4469.24    178.82 o 
  15  10   4      283.80      346.67     57.48 o 
  16  10   4     2242.19     2177.61     67.78 o 
  17  10   4      827.14      911.11     62.19 o 
   1  11   4     5271.50     5316.43    106.82 o 
   2  11   4    11853.86    11333.51    257.00 o 
   3  11   4      738.11      776.77     39.38 o 
   4  11   4     7019.03     6798.22    117.26 o 
   5  11   4      368.02      453.31     38.76 o 
   6  11   4     4261.92     4115.49    123.40 o 
   7  11   4       10.82       57.08     40.86 o 
   8  11   4       58.35       97.33     42.95 o 
   9  11   4      757.78      784.42     47.47 o 
  10  11   4     2350.93     2343.86     64.20 o 
  11  11   4     2884.96     2964.06     84.70 o 
  12  11   4     1062.81     1182.37     52.72 o 
  13  11   4        1.39       49.35     55.19 o 
  14  11   4      360.02      497.95     59.45 o 
  15  11   4       41.10       50.26     54.39 o 
  16  11   4     9447.03     9041.39    281.23 o 
   0  12   4    72728.08    69795.15   2249.42 o 
   1  12   4       82.78       97.96     40.77 o 
   2  12   4    23239.76    22827.88    363.52 o 
   3  12   4        1.02       27.99     36.22 o 
   4  12   4     9304.77     8881.81    197.66 o 
   5  12   4      531.16      594.80     40.24 o 
   6  12   4    24207.91    23521.82    652.80 o 
   7  12   4      277.73      282.18     39.34 o 
   8  12   4      628.72      591.23     44.33 o 
   9  12   4     1449.34     1474.31     55.97 o 
  10  12   4     7146.69     7257.77    253.37 o 
  11  12   4      595.02      725.02     49.24 o 
  12  12   4     1662.52     1824.51     69.61 o 
  13  12   4      145.43      155.83     49.50 o 
  14  12   4     1702.11     1742.31     57.66 o 
  15  12   4      122.41      133.39     56.26 o 
  16  12   4     2917.34     2718.27    129.43 o 
   1  13   4     6341.39     6255.79     83.27 o 
   2  13   4    40324.29    38213.93    785.61 o 
   3  13   4      722.15      724.93     39.82 o 
   4  13   4    19855.40    19134.96    435.99 o 
   5  13   4     1400.42     1427.49     42.32 o 
   6  13   4    14225.83    14491.85    407.06 o 
   7  13   4      719.53      766.19     40.36 o 
   8  13   4    37040.30    36700.25   1025.48 o 
   9  13   4     5505.51     5443.26    118.70 o 
  10  13   4     1689.14     1773.10     63.09 o 
  11  13   4     1617.00     1752.85     68.05 o 
  12  13   4     6438.68     6588.66    203.34 o 
  13  13   4       18.23        7.40     52.05 o 
  14  13   4     1467.50     1561.20     57.10 o 
  15  13   4      144.78      219.32     58.74 o 
   0  14   4       17.82      108.70     84.22 o 
   1  14   4      212.20      251.77     37.79 o 
   2  14   4      552.39      574.24     38.25 o 
   3  14   4     3815.76     3840.44    104.91 o 
   4  14   4       56.45      108.17     37.81 o 
   5  14   4     1145.00     1185.42     49.11 o 
   6  14   4     2623.80     2412.64     66.49 o 
   7  14   4      520.88      562.73     42.39 o 
   8  14   4    20576.08    20061.50    540.90 o 
   9  14   4       86.49      153.54     47.79 o 
  10  14   4     8584.49     8535.24    305.25 o 
  11  14   4      176.00      200.45     52.40 o 
  12  14   4      216.34      294.61     53.74 o 
  13  14   4     2451.56     2497.06     68.56 o 
  14  14   4       20.05       69.28     54.56 o 
   1  15   4      347.61      380.09     39.11 o 
   2  15   4    23427.23    23276.32    520.40 o 
   3  15   4     1435.06     1542.60     40.61 o 
   4  15   4     1140.21     1211.90     45.71 o 
   5  15   4      802.45      794.16     41.15 o 
   6  15   4     3420.19     3257.59     71.24 o 
   7  15   4       12.16       55.77     42.83 o 
   8  15   4    23054.75    22908.47    700.29 o 
   9  15   4      514.99      531.77     45.56 o 
  10  15   4     1744.28     1729.89     61.33 o 
  11  15   4        6.14       44.77     48.83 o 
  12  15   4     5343.13     5266.53    185.32 o 
  13  15   4      838.69      848.43     54.34 o 
  14  15   4     5969.62     5799.24    241.35 o 
   0  16   4    29079.98    29121.45    867.75 o 
   1  16   4     4472.32     4334.10     74.02 o 
   2  16   4     2063.95     2083.19     43.34 o 
   3  16   4        4.66       84.86     40.55 o 
   4  16   4    25033.57    24551.38    543.59 o 
   5  16   4     1220.29     1283.51     39.78 o 
   6  16   4    15634.04    15550.34    390.46 o 
   7  16   4     1695.57     1702.44     49.67 o 
   8  16   4     3264.86     3298.92     96.16 o 
   9  16   4      652.58      754.32     47.52 o 
  10  16   4    16431.16    16271.16    526.65 o 
  11  16   4      469.27      498.92     50.34 o 
  12  16   4     1356.17     1417.37     89.65 o 
  13  16   4     1298.83     1286.05     78.35 o 
   1  17   4     2151.29     2149.68     59.20 o 
   2  17   4      793.43      819.29     39.38 o 
   3  17   4     1506.55     1526.13     44.47 o 
   4  17   4     1481.52     1547.58     44.48 o 
   5  17   4        4.01       37.99     40.69 o 
   6  17   4       64.54      115.36     41.34 o 
   7  17   4      360.13      361.12     42.60 o 
   8  17   4      434.46      503.78     42.71 o 
   9  17   4      421.92      552.31     48.20 o 
  10  17   4      613.16      616.62     50.72 o 
  11  17   4      606.25      747.12     64.44 o 
  12  17   4       47.42       91.16     52.94 o 
   0  18   4    18646.51    18034.35    675.90 o 
   1  18   4      906.54      865.49     44.25 o 
   2  18   4      572.27      549.83     41.67 o 
   3  18   4      988.63      926.12     39.62 o 
   4  18   4    18746.53    18815.01    438.15 o 
   5  18   4     3224.80     3180.64    135.31 o 
   6  18   4    24205.00    24010.39    685.09 o 
   7  18   4       19.99       74.77     43.41 o 
   8  18   4      835.25      843.82     45.91 o 
   9  18   4       25.66       59.74     44.14 o 
  10  18   4     6217.50     6064.81    177.82 o 
  11  18   4     1096.55     1159.63     54.57 o 
   1  19   4      396.31      462.64     39.80 o 
   2  19   4    18708.31    18579.68    513.31 o 
   3  19   4       24.28       82.67     40.24 o 
   4  19   4    11733.79    11483.91    325.26 o 
   5  19   4      382.85      535.06     44.06 o 
   6  19   4     1538.54     1454.33     47.24 o 
   7  19   4     2027.84     1977.64     63.02 o 
   8  19   4     4800.85     4448.68    182.03 o 
   9  19   4      487.61      498.29     47.27 o 
  10  19   4      420.99      405.04     51.66 o 
   0  20   4     3519.43     3253.24    139.65 o 
   1  20   4      993.12      971.42     42.28 o 
   2  20   4      765.49      744.58     44.48 o 
   3  20   4     1218.87     1135.66     44.54 o 
   4  20   4      371.06      419.96     44.89 o 
   5  20   4     1607.36     1534.87     72.68 o 
   6  20   4       11.67       59.59     43.38 o 
   7  20   4      437.03      488.65     44.88 o 
   8  20   4      505.91      498.27     49.34 o 
   9  20   4       13.37       25.21     51.92 o 
   1  21   4      188.51      170.61     43.84 o 
   2  21   4    18090.62    17473.71    569.00 o 
   3  21   4     1353.15     1444.18     45.30 o 
   4  21   4    10080.18     9824.41    311.55 o 
   5  21   4       67.00      137.23     46.86 o 
   6  21   4      584.07      622.21     48.73 o 
   7  21   4     1739.20     1565.59     65.89 o 
   0  22   4     3340.05     3249.02    207.27 o 
   1  22   4      490.46      471.80     43.71 o 
   2  22   4      809.94      800.25     46.06 o 
   3  22   4      128.47      101.83     43.59 o 
   4  22   4     7701.80     7526.41    302.16 o 
   1   1   5     5062.84     4592.15    112.87 o 
   2   1   5    28140.46    27326.80   1107.73 o 
   3   1   5      791.90      679.13     76.09 o 
   4   1   5    23052.18    22762.41    313.98 o 
   5   1   5    15988.88    15741.09    438.67 o 
   6   1   5      709.52      661.79     73.46 o 
   7   1   5    17847.87    19690.65    474.61 o 
   8   1   5     3620.47     3482.83     88.11 o 
   9   1   5    11686.32    11657.46    307.86 o 
  10   1   5      125.90      166.80     64.50 o 
  11   1   5     5762.51     5811.94    123.03 o 
  12   1   5     4990.36     4779.70    101.65 o 
  13   1   5     5088.05     4997.42     87.03 o 
  14   1   5        1.55       42.51     69.72 o 
  15   1   5     9709.51    10109.71    356.82 o 
  16   1   5     2408.97     2380.83     90.97 o 
  17   1   5      528.89      549.62     98.93 o 
  18   1   5     6253.72     6449.07    166.20 o 
   0   2   5    45831.61    46865.12   2900.69 o 
   1   2   5    60780.61    59703.23   1959.01 o 
   2   2   5      796.54      820.78     71.01 o 
   3   2   5     4541.46     4658.57    136.86 o 
   4   2   5     4786.95     5164.13    146.99 o 
   5   2   5    30617.78    31204.19    537.00 o 
   6   2   5      996.50     1254.06     72.14 o 
   7   2   5    70373.45    73699.41   2384.96 o 
   8   2   5     1128.12     1166.37     61.06 o 
   9   2   5        6.75       77.40     55.01 o 
  10   2   5    26864.53    26510.50    483.73 o 
  11   2   5     6829.18     7007.61    161.35 o 
  12   2   5     5025.62     5266.06     79.27 o 
  13   2   5     2838.40     3051.90     75.28 o 
  14   2   5      672.12      699.07     70.74 o 
  15   2   5     1977.84     2044.41     89.23 o 
  16   2   5      114.59      237.57     85.63 o 
  17   2   5    11876.75    11899.40    184.31 o 
  18   2   5      655.77      592.00     97.30 o 
   1   3   5       29.34       70.24     51.29 o 
   2   3   5        3.99       83.23     53.59 o 
   3   3   5     2507.85     2342.27     94.33 o 
   4   3   5     2847.65     2798.03     76.11 o 
   5   3   5    12129.18    14056.29    238.40 o 
   6   3   5      236.15      343.02     70.84 o 
   7   3   5      183.09      212.51     59.97 o 
   8   3   5       83.92       91.72     53.18 o 
   9   3   5      333.41      394.10     55.92 o 
  10   3   5      504.92      483.17     53.89 o 
  11   3   5     9918.37    10060.76    340.38 o 
  12   3   5     1078.15     1013.89     58.23 o 
  13   3   5     1645.43     1532.50     69.64 o 
  14   3   5      891.85      856.55     73.60 o 
  15   3   5      191.92      192.12     70.37 o 
  16   3   5       15.02       60.79     72.06 o 
  17   3   5     1134.02     1104.77     99.07 o 
  18   3   5      171.64      145.25     77.34 o 
   0   4   5     6092.34     6528.04    419.57 o 
   1   4   5     7558.99     7485.05    281.05 o 
   2   4   5     2464.28     2568.41     73.71 o 
   3   4   5     5279.78     5681.94    196.66 o 
   4   4   5    22421.53    23147.52    509.67 o 
   5   4   5     6936.24     7442.40    218.01 o 
   6   4   5     9031.67     9012.98    320.05 o 
   7   4   5     7514.68     7258.28    204.64 o 
   8   4   5      426.49      528.93     50.42 o 
   9   4   5      308.07      417.23     52.04 o 
  10   4   5    15859.94    15936.44    442.88 o 
  11   4   5    18756.21    18563.35    445.85 o 
  12   4   5     1433.50     1351.45     54.68 o 
  13   4   5     7436.99     7576.94    243.07 o 
  14   4   5      837.63      782.81     61.20 o 
  15   4   5      214.29      247.28     65.36 o 
  16   4   5     1263.27     1260.42     67.06 o 
  17   4   5    10307.12     9700.41    409.37 o 
  18   4   5      126.81      177.47     80.47 o 
   1   5   5    27035.95    27247.75   1012.31 o 
   2   5   5     4970.58     5013.92    150.00 o 
   3   5   5    33584.81    33806.11   1015.81 o 
   4   5   5       24.98       82.38     52.89 o 
   5   5   5    27986.35    29126.60    813.37 o 
   6   5   5       97.71      169.00     51.99 o 
   7   5   5    12169.33    11965.26    432.52 o 
   8   5   5    15629.75    15338.18    542.15 o 
   9   5   5    16468.95    16291.29    726.84 o 
  10   5   5      220.30      233.64     47.53 o 
  11   5   5     1186.37     1208.55     53.06 o 
  12   5   5     2762.47     2721.27     97.94 o 
  13   5   5     1938.62     1871.88     53.60 o 
  14   5   5      124.13      160.97     51.47 o 
  15   5   5     8726.16     8602.19    238.65 o 
  16   5   5      473.99      485.21     67.28 o 
  17   5   5      689.58      676.68     68.06 o 
  18   5   5     1995.61     1924.68     90.58 o 
   0   6   5    49903.77    53291.26   2574.95 o 
   1   6   5     5050.21     5149.79    200.65 o 
   2   6   5       63.90       61.44     45.87 o 
   3   6   5    10335.52    10376.82    371.44 o 
   4   6   5    19972.54    20744.50    528.29 o 
   5   6   5    24104.93    24785.06    763.61 o 
   6   6   5      273.08      280.00     47.74 o 
   7   6   5     2166.71     1919.71     70.33 o 
   8   6   5       40.10       85.26     51.86 o 
   9   6   5    12478.05    12447.14    521.18 o 
  10   6   5      575.36      601.40     55.31 o 
  11   6   5       21.01      122.70     46.95 o 
  12   6   5      906.28      931.87     51.97 o 
  13   6   5     2457.39     2604.13     96.64 o 
  14   6   5     3445.94     3421.69    105.08 o 
  15   6   5     2904.23     2946.86     61.97 o 
  16   6   5      385.91      394.68     55.64 o 
  17   6   5      362.06      378.01     67.77 o 
  18   6   5        9.20       57.41     73.48 o 
   1   7   5     9152.10     9952.40    287.02 o 
   2   7   5    18624.92    18882.88    532.56 o 
   3   7   5     8260.05     8615.44    229.99 o 
   4   7   5     4730.68     4530.36    136.72 o 
   5   7   5    13489.46    14140.04    513.78 o 
   6   7   5      331.56      319.42     43.59 o 
   7   7   5        3.38       55.72     47.36 o 
   8   7   5     8438.80     8388.34    233.21 o 
   9   7   5    17833.19    18019.05    519.24 o 
  10   7   5        8.47       70.53     49.53 o 
  11   7   5     4861.92     5020.51    222.05 o 
  12   7   5     5550.58     5537.81    218.81 o 
  13   7   5        7.31       74.74     51.35 o 
  14   7   5     2375.84     2452.14     76.50 o 
  15   7   5     3257.34     3403.69    103.46 o 
  16   7   5      106.87       87.74     56.12 o 
  17   7   5      247.96      209.50     61.85 o 
   0   8   5    16924.74    15922.71    479.32 o 
   1   8   5    33833.90    32960.24   1066.87 o 
   2   8   5      540.85      582.53     44.38 o 
   3   8   5    12140.51    12854.46    320.38 o 
   4   8   5        2.62       80.46     40.30 o 
   5   8   5    30437.85    29564.46    754.62 o 
   6   8   5     3340.88     3195.55     85.59 o 
   7   8   5    10219.40    10222.66    349.82 o 
   8   8   5     4973.98     4943.50    173.51 o 
   9   8   5    26695.03    26620.63    716.84 o 
  10   8   5     1079.23     1082.97     50.51 o 
  11   8   5    31864.06    31949.86   1297.97 o 
  12   8   5     3344.52     3456.80    145.47 o 
  13   8   5     4845.28     4834.07    166.64 o 
  14   8   5     1875.88     1902.02     55.29 o 
  15   8   5     6465.11     6196.74    189.64 o 
  16   8   5     1043.97     1121.37     58.47 o 
  17   8   5     2522.75     2402.37     72.11 o 
   1   9   5     8348.85     7465.43    219.59 o 
   2   9   5      129.32      286.34     38.11 o 
   3   9   5    20498.47    19811.71    561.80 o 
   4   9   5     6201.21     5981.69    191.71 o 
   5   9   5     1872.00     2047.78     74.74 o 
   6   9   5     2360.15     2422.80     65.91 o 
   7   9   5     6472.57     6110.31    222.00 o 
   8   9   5     2810.74     2799.57     98.65 o 
   9   9   5     2637.97     2740.27    103.44 o 
  10   9   5        4.51      131.48     51.63 o 
  11   9   5     9425.89     9619.73    329.57 o 
  12   9   5     1786.15     1765.65     58.33 o 
  13   9   5      805.01      869.38     55.05 o 
  14   9   5       30.17       69.92     49.74 o 
  15   9   5      727.29      651.45     54.64 o 
  16   9   5     2973.91     2989.26     70.65 o 
  17   9   5     4824.93     4698.44    190.90 o 
   0  10   5    25811.15    26463.12   1281.97 o 
   1  10   5    10254.62    10178.79    297.94 o 
   2  10   5      794.98      731.32     37.39 o 
   3  10   5     2028.15     1967.79     79.48 o 
   4  10   5     4975.84     4963.46    169.04 o 
   5  10   5     4443.43     4575.34    126.36 o 
   6  10   5     7648.23     7340.00    260.46 o 
   7  10   5     5954.65     6139.82    194.91 o 
   8  10   5     2277.34     2258.81     73.63 o 
   9  10   5        5.22       94.25     49.73 o 
  10  10   5      487.41      495.63     48.16 o 
  11  10   5     9878.77    10130.01    308.91 o 
  12  10   5      629.48      676.05     53.68 o 
  13  10   5     8916.93     9129.12    373.38 o 
  14  10   5     6591.31     6555.73    277.42 o 
  15  10   5       69.76       73.76     55.84 o 
  16  10   5      740.82      743.02     57.25 o 
   1  11   5    14031.10    13230.15    314.20 o 
   2  11   5      445.16      599.94     40.10 o 
   3  11   5    41354.75    41611.03   1037.72 o 
   4  11   5     3402.55     3304.75     87.02 o 
   5  11   5      497.37      464.84     39.09 o 
   6  11   5      499.07      451.48     38.46 o 
   7  11   5    19359.65    18748.53    423.69 o 
   8  11   5     6981.93     7065.51    223.73 o 
   9  11   5    10285.39    10360.70    422.14 o 
  10  11   5       82.57      157.75     47.00 o 
  11  11   5     5227.56     5480.56    182.07 o 
  12  11   5       56.80      150.12     55.25 o 
  13  11   5     6634.84     6808.15    339.14 o 
  14  11   5      573.14      647.16     55.91 o 
  15  11   5      852.77      779.15     58.04 o 
  16  11   5     3702.09     3510.38    139.35 o 
   0  12   5     2457.29     2329.35     79.57 o 
   1  12   5    32858.14    31470.74    778.61 o 
   2  12   5     9955.30     9384.87    175.43 o 
   3  12   5     1546.47     1634.00     40.62 o 
   4  12   5       27.30       66.87     38.35 o 
   5  12   5     7752.56     7516.05    193.75 o 
   6  12   5      127.30      156.78     40.96 o 
   7  12   5      119.35      140.04     39.38 o 
   8  12   5     3843.81     3925.10    109.08 o 
   9  12   5    25721.59    25978.65    914.49 o 
  10  12   5      100.83      156.01     53.28 o 
  11  12   5     6060.09     6132.21    153.00 o 
  12  12   5     3247.68     3428.86    125.06 o 
  13  12   5     2196.68     2198.22     78.00 o 
  14  12   5      966.13      960.05     56.13 o 
  15  12   5     2544.03     2458.37    143.64 o 
   1  13   5      158.31      221.55     38.58 o 
   2  13   5      271.47      203.95     37.21 o 
   3  13   5    15242.93    14625.72    264.58 o 
   4  13   5       19.48       72.40     38.25 o 
   5  13   5      329.72      400.94     40.18 o 
   6  13   5    16037.72    16080.92    433.21 o 
   7  13   5     2204.69     2176.18     48.90 o 
   8  13   5     1366.89     1438.05     58.08 o 
   9  13   5     5144.41     5328.00    171.17 o 
  10  13   5     1512.22     1589.57     71.35 o 
  11  13   5     1738.33     1877.90     82.12 o 
  12  13   5      752.18      783.06     56.07 o 
  13  13   5     4751.10     4762.94    114.18 o 
  14  13   5     4718.71     4528.18    214.43 o 
  15  13   5     1474.41     1457.95     73.45 o 
   0  14   5     2602.55     2608.22     93.10 o 
   1  14   5    43362.73    42754.31   1050.40 o 
   2  14   5      817.28      829.57     38.38 o 
   3  14   5     8540.47     8337.12    142.17 o 
   4  14   5       95.16      129.37     39.11 o 
   5  14   5    26186.70    25757.64    659.12 o 
   6  14   5       11.68       38.23     37.24 o 
   7  14   5    10821.59    10713.12    383.69 o 
   8  14   5      806.99      881.41     43.99 o 
   9  14   5     9824.41     9947.99    263.74 o 
  10  14   5      721.58      731.57     49.22 o 
  11  14   5    13641.71    13909.86    434.30 o 
  12  14   5        5.86       41.50     53.67 o 
  13  14   5      587.12      665.91     57.50 o 
  14  14   5       69.17      111.95     57.86 o 
   1  15   5    13308.49    13043.55    291.76 o 
   2  15   5     1204.79     1249.40     43.70 o 
   3  15   5       52.65       86.36     40.97 o 
   4  15   5      314.87      260.63     39.90 o 
   5  15   5     3119.50     3287.22     68.58 o 
   6  15   5     5548.12     5520.09    136.05 o 
   7  15   5    11311.78    11565.92    339.12 o 
   8  15   5     1974.57     1865.23     65.68 o 
   9  15   5     2624.91     2732.15     71.15 o 
  10  15   5      206.07      300.00     45.24 o 
  11  15   5     6811.16     6870.75    216.82 o 
  12  15   5     1057.75     1016.59     59.48 o 
  13  15   5     1162.66     1193.79     61.48 o 
  14  15   5      393.09      396.28     60.23 o 
   0  16   5    14700.24    14375.54    412.02 o 
   1  16   5      694.62      710.29     41.18 o 
   2  16   5    12084.48    11954.35    278.29 o 
   3  16   5      686.07      705.77     41.94 o 
   4  16   5        1.80       83.21     38.71 o 
   5  16   5     6976.46     6857.44    133.73 o 
   6  16   5      193.53      255.77     38.84 o 
   7  16   5     1382.49     1431.45     52.28 o 
   8  16   5      127.41      165.81     41.36 o 
   9  16   5      131.63      175.03     47.87 o 
  10  16   5       51.06       41.11     47.64 o 
  11  16   5      568.56      690.03     56.76 o 
  12  16   5      699.04      765.93     55.71 o 
  13  16   5      420.02      397.45     59.59 o 
   1  17   5     9646.09     9486.25    210.84 o 
   2  17   5      140.95      205.12     43.01 o 
   3  17   5    25395.20    25303.91    638.39 o 
   4  17   5      401.76      503.41     39.36 o 
   5  17   5      108.57      196.04     43.71 o 
   6  17   5      191.32      207.77     40.21 o 
   7  17   5    21719.59    21610.90    591.37 o 
   8  17   5       26.78      110.58     44.96 o 
   9  17   5     5007.02     5058.79    206.58 o 
  10  17   5      106.37      124.95     45.34 o 
  11  17   5     2791.37     2757.87     83.64 o 
  12  17   5      991.12      858.72     56.62 o 
   0  18   5      963.08     1029.60     93.41 o 
   1  18   5     8425.36     8798.38    207.60 o 
   2  18   5     3370.96     3348.13     79.89 o 
   3  18   5     1289.05     1251.85     41.74 o 
   4  18   5      226.22      202.52     44.05 o 
   5  18   5     4520.18     4621.60    157.10 o 
   6  18   5      511.00      487.18     42.00 o 
   7  18   5      717.43      759.24     45.41 o 
   8  18   5      147.87      141.53     45.13 o 
   9  18   5     3258.73     3266.33    114.37 o 
  10  18   5     2027.20     2063.03     73.81 o 
  11  18   5      829.30      835.89     50.87 o 
   1  19   5     2226.69     2182.92     53.43 o 
   2  19   5      114.16      172.45     42.64 o 
   3  19   5     8681.84     8441.81    214.34 o 
   4  19   5      320.16      341.28     42.26 o 
   5  19   5     1248.40     1244.36     68.27 o 
   6  19   5      818.23      799.32     45.71 o 
   7  19   5     7549.32     7284.45    238.53 o 
   8  19   5       94.51       69.13     44.19 o 
   9  19   5     1299.44     1275.55     52.91 o 
  10  19   5      843.86      818.78     55.55 o 
   0  20   5      193.88      313.09     66.71 o 
   1  20   5     4412.69     4478.35     95.74 o 
   2  20   5      139.17      141.03     41.93 o 
   3  20   5     2056.63     2160.20     76.67 o 
   4  20   5       58.01      116.55     42.05 o 
   5  20   5    24850.00    24701.43    805.17 o 
   6  20   5      230.54      257.47     44.15 o 
   7  20   5      218.27      283.95     46.12 o 
   8  20   5      912.47      857.84     47.79 o 
   1  21   5     1013.41     1018.16     45.72 o 
   2  21   5       18.15       63.83     40.09 o 
   3  21   5     1375.14     1374.47     72.48 o 
   4  21   5       38.23       20.99     45.27 o 
   5  21   5       23.67       11.69     45.83 o 
   6  21   5      650.51      620.66     48.20 o 
   7  21   5     1304.87     1745.41    124.21 o 
   0  22   5     2704.83     2578.45    138.07 o 
   1  22   5     4097.52     3947.04    172.62 o 
   2  22   5      659.20      740.26     44.62 o 
   3  22   5      314.42      398.74     47.57 o 
   4  22   5     1558.06     1481.77     76.19 o 
   2   0   6     4443.69     4090.05    185.22 o 
   3   0   6     7844.90     7246.90    129.39 o 
   4   0   6     5468.77     5555.91    129.78 o 
   5   0   6    21248.66    20091.46    709.11 o 
   6   0   6    17910.79    16671.58    625.00 o 
   7   0   6     1503.16     1510.98    105.26 o 
   8   0   6     1490.73     1241.23     85.67 o 
   9   0   6    31170.53    31625.12    798.47 o 
  10   0   6     7315.95     6741.19    186.78 o 
  11   0   6    17790.92    18326.22    801.89 o 
  12   0   6     2348.31     2350.89    175.41 o 
  13   0   6      234.13      343.94     96.27 o 
  14   0   6      223.56      233.03    108.95 o 
  15   0   6     5518.09     5487.63    245.14 o 
  16   0   6    10891.31    11147.95    174.32 o 
  17   0   6       88.98      139.46    132.92 o 
  18   0   6     1462.01     1573.26    172.14 o 
   1   1   6      552.15      571.75     83.21 o 
   2   1   6    57009.20    53945.93   2248.76 o 
   3   1   6     7930.99     7428.18    202.19 o 
   4   1   6     2498.68     2487.08     86.51 o 
   5   1   6     1091.24     1295.50     75.06 o 
   6   1   6      984.41     1055.20     76.75 o 
   7   1   6     4335.14     4239.05    165.44 o 
   8   1   6    20915.77    21369.38    718.36 o 
   9   1   6      202.74      214.82     69.11 o 
  10   1   6     3685.73     3895.90    107.88 o 
  11   1   6     2019.49     2107.69     75.56 o 
  12   1   6      151.09      232.46     71.55 o 
  13   1   6        6.67       19.31     78.53 o 
  14   1   6     5406.45     5292.85     94.68 o 
  15   1   6      503.15      560.75     82.31 o 
  16   1   6       49.43       83.69     86.02 o 
  17   1   6      752.56      861.23     92.76 o 
  18   1   6     1157.21     1220.37    104.74 o 
   0   2   6    69553.00    66863.59   3619.91 o 
   1   2   6    12568.06    12470.14    516.64 o 
   2   2   6     1382.04     1494.80     64.11 o 
   3   2   6     1243.06     1456.47     72.16 o 
   4   2   6     2396.35     2459.97     71.60 o 
   5   2   6    12355.53    11452.83    273.58 o 
   6   2   6    13906.69    14125.38    327.79 o 
   7   2   6     9839.31    10250.42    303.08 o 
   8   2   6      743.93      834.01     57.37 o 
   9   2   6     6506.45     6336.86    144.68 o 
  10   2   6      111.99      207.16     60.41 o 
  11   2   6      532.78      574.82     67.56 o 
  12   2   6       45.13       78.57     68.86 o 
  13   2   6     2955.54     2967.79     76.04 o 
  14   2   6      137.82      157.20     71.24 o 
  15   2   6     3422.44     3665.37     89.20 o 
  16   2   6     1130.78     1221.43     85.70 o 
  17   2   6       49.98      125.16     89.82 o 
  18   2   6     1528.78     1295.58    101.61 o 
   1   3   6    26125.78    26728.68   1078.53 o 
   2   3   6   101743.24   100858.05   4986.86 o 
   3   3   6    49080.86    49661.86   1928.09 o 
   4   3   6     3294.51     3317.95     90.28 o 
   5   3   6     1140.40     1087.05     69.95 o 
   6   3   6      244.92      264.67     61.81 o 
   7   3   6    20702.89    20302.25    445.04 o 
   8   3   6    65085.35    63632.30   2095.59 o 
   9   3   6    12598.08    12433.54    371.09 o 
  10   3   6     6991.93     7041.23    200.33 o 
  11   3   6     1162.34     1140.73     59.54 o 
  12   3   6     7205.48     7610.47    167.32 o 
  13   3   6     2936.38     3284.72     74.68 o 
  14   3   6     7831.90     8254.83    153.80 o 
  15   3   6      317.79      360.91     71.92 o 
  16   3   6     6082.81     5992.14    139.24 o 
  17   3   6     2163.99     2049.17    106.94 o 
  18   3   6     4639.20     4197.63    220.48 o 
   0   4   6    27133.83    27124.28   1729.84 o 
   1   4   6     3694.77     4201.55    142.69 o 
   2   4   6      135.77      208.30     50.95 o 
   3   4   6     1476.98     1593.81     58.40 o 
   4   4   6      760.78      733.36     53.78 o 
   5   4   6     1499.32     1668.23     57.87 o 
   6   4   6     4342.58     3955.43    193.67 o 
   7   4   6     5442.31     5597.17    249.14 o 
   8   4   6      230.52      218.94     57.85 o 
   9   4   6     8338.19     8117.27    235.81 o 
  10   4   6    27538.33    27544.44    780.02 o 
  11   4   6    14360.40    13979.69    378.62 o 
  12   4   6       51.93      106.84     57.27 o 
  13   4   6     3756.39     3825.28    126.85 o 
  14   4   6      514.06      498.52     58.05 o 
  15   4   6      450.69      484.95     60.09 o 
  16   4   6     4218.05     4110.05    168.91 o 
  17   4   6       84.94      144.01     75.12 o 
  18   4   6      494.57      435.84     77.84 o 
   1   5   6     1384.02     1578.31     64.03 o 
   2   5   6       73.10      169.31     47.35 o 
   3   5   6    19641.49    20343.53    691.33 o 
   4   5   6     3111.64     3486.99    102.40 o 
   5   5   6     2256.33     2106.30     54.41 o 
   6   5   6     1886.07     1968.69     53.43 o 
   7   5   6    21386.29    20410.37    739.41 o 
   8   5   6     1968.45     1882.70     58.18 o 
   9   5   6     3604.55     3694.04    193.44 o 
  10   5   6     3209.52     3075.83    140.96 o 
  11   5   6     3681.09     3567.56    101.35 o 
  12   5   6      463.59      425.80     51.43 o 
  13   5   6     7229.39     7124.34    222.51 o 
  14   5   6     2971.98     2972.93     79.58 o 
  15   5   6     1145.18     1193.37     62.22 o 
  16   5   6     2641.87     2592.77    131.26 o 
  17   5   6      108.44      188.89     68.37 o 
  18   5   6        9.99       74.57     79.95 o 
   0   6   6    72168.89    74569.38   4578.42 o 
   1   6   6    15936.73    16102.17    761.31 o 
   2   6   6     2786.31     2735.65    112.20 o 
   3   6   6     7371.31     7839.37    298.35 o 
   4   6   6    12966.98    12637.44    472.43 o 
   5   6   6    36971.30    35851.71    888.31 o 
   6   6   6    30259.06    29905.28    832.90 o 
   7   6   6     6201.45     6404.37    226.05 o 
   8   6   6     4069.75     4095.90    201.19 o 
   9   6   6     6435.63     6456.90    223.53 o 
  10   6   6    24015.71    23997.21   1121.17 o 
  11   6   6     3357.86     3332.24    150.07 o 
  12   6   6     1098.39     1109.04     50.46 o 
  13   6   6     1337.20     1245.63     50.92 o 
  14   6   6     1757.34     1754.01     77.47 o 
  15   6   6     5523.32     5467.76    176.14 o 
  16   6   6     9819.36     9559.09    306.62 o 
  17   6   6      618.23      625.68     60.94 o 
  18   6   6     2178.66     1907.96    103.79 o 
   1   7   6      456.35      570.46     42.02 o 
   2   7   6    58469.89    58338.79   1851.04 o 
   3   7   6       24.55      139.43     43.98 o 
   4   7   6    10204.67    10084.91    268.36 o 
   5   7   6     8479.83     8906.22    270.66 o 
   6   7   6       13.38       39.17     42.63 o 
   7   7   6     2186.65     2286.96     60.30 o 
   8   7   6    28677.57    28311.68    919.03 o 
   9   7   6     2729.01     2649.77    116.37 o 
  10   7   6      233.34      195.60     51.94 o 
  11   7   6      812.16      825.36     52.89 o 
  12   7   6     8882.83     8713.36    328.89 o 
  13   7   6       73.36       88.19     49.60 o 
  14   7   6     1653.13     1686.00     64.56 o 
  15   7   6      592.46      588.32     57.14 o 
  16   7   6      113.99      145.71     57.75 o 
  17   7   6       28.93       85.39     62.66 o 
   0   8   6     2115.75     2594.72    137.44 o 
   1   8   6     5067.39     4713.59    165.34 o 
   2   8   6     4168.87     4378.20    139.96 o 
   3   8   6     3829.71     3627.50     85.80 o 
   4   8   6      674.49      727.35     40.49 o 
   5   8   6    38444.29    37223.00   1109.02 o 
   6   8   6     1434.50     1387.25     46.62 o 
   7   8   6     7711.20     7638.11    257.95 o 
   8   8   6      746.24      771.50     47.47 o 
   9   8   6     3990.19     4178.17    161.46 o 
  10   8   6       12.44      -32.88     51.62 o 
  11   8   6      380.20      423.90     53.77 o 
  12   8   6      978.27     1001.66     55.72 o 
  13   8   6     1860.85     1848.45     72.86 o 
  14   8   6      509.86      512.17     51.27 o 
  15   8   6     2291.03     2376.80     71.46 o 
  16   8   6      967.14      994.30     59.90 o 
  17   8   6        2.02        0.44     58.75 o 
   1   9   6     9076.66     8813.69    248.01 o 
   2   9   6    43770.29    42514.13   1334.74 o 
   3   9   6     4908.83     4776.09    125.60 o 
   4   9   6    19134.04    18692.57    575.15 o 
   5   9   6     2994.62     3222.34     95.54 o 
   6   9   6      717.88      802.06     43.05 o 
   7   9   6     2001.35     1916.27     70.46 o 
   8   9   6    16351.70    16057.51    488.12 o 
   9   9   6       49.25       92.42     45.66 o 
  10   9   6     2149.93     2264.03     84.78 o 
  11   9   6      170.65      325.29     55.71 o 
  12   9   6     3468.47     3378.59    134.99 o 
  13   9   6     3653.10     3679.95    195.71 o 
  14   9   6     4104.07     4100.20    168.80 o 
  15   9   6        0.08       46.08     53.22 o 
  16   9   6       88.11       86.17     58.10 o 
  17   9   6     1337.48     1240.11     62.57 o 
   0  10   6    21280.44    19875.93    932.23 o 
   1  10   6     7474.94     7248.34    215.27 o 
   2  10   6      308.59      339.38     37.85 o 
   3  10   6     3895.48     3965.82    111.18 o 
   4  10   6    15554.25    15525.29    454.29 o 
   5  10   6      795.69      819.20     42.24 o 
   6  10   6    17430.07    17446.99    469.61 o 
   7  10   6     2331.43     2246.72     83.50 o 
   8  10   6      239.69      365.81     48.43 o 
   9  10   6     3022.08     3065.79    118.05 o 
  10  10   6    31119.22    32008.97   1023.05 o 
  11  10   6      137.05      165.95     51.30 o 
  12  10   6      341.30      340.53     57.47 o 
  13  10   6        8.16       67.44     58.76 o 
  14  10   6      357.42      428.78     53.55 o 
  15  10   6       42.54      120.93     52.41 o 
  16  10   6     2976.04     2993.36     79.65 o 
   1  11   6    10143.15    10456.84    289.70 o 
   2  11   6       46.09       97.26     38.14 o 
   3  11   6    13985.57    13746.44    455.45 o 
   4  11   6     7236.14     6933.37    219.11 o 
   5  11   6     9142.28     9174.57    269.83 o 
   6  11   6      123.11      212.37     38.12 o 
   7  11   6     9579.64     9596.29    254.18 o 
   8  11   6     6965.39     7040.83    295.49 o 
   9  11   6      148.62      193.93     46.87 o 
  10  11   6     6038.71     5989.95    197.98 o 
  11  11   6     3394.51     3564.33     92.25 o 
  12  11   6     2946.36     3113.06    149.78 o 
  13  11   6      256.38      277.07     56.71 o 
  14  11   6      352.60      452.90     57.02 o 
  15  11   6       46.41       62.82     58.73 o 
  16  11   6       26.27       91.27     56.39 o 
   0  12   6     5418.45     5208.49    243.44 o 
   1  12   6      608.02      653.83     38.59 o 
   2  12   6     1869.30     1849.53     57.40 o 
   3  12   6      157.46      224.54     36.63 o 
   4  12   6    25620.83    24978.55    560.23 o 
   5  12   6     8560.47     8487.58    227.42 o 
   6  12   6    22910.21    22295.93    580.33 o 
   7  12   6        9.07       47.54     42.60 o 
   8  12   6      894.04      915.49     46.96 o 
   9  12   6     2061.58     2048.33     71.68 o 
  10  12   6    19127.33    19913.52    644.47 o 
  11  12   6      790.84      871.23     49.28 o 
  12  12   6    13497.01    13999.15    509.66 o 
  13  12   6      146.15      269.79     53.52 o 
  14  12   6       27.24       71.55     54.91 o 
  15  12   6        2.36       62.73     56.68 o 
   1  13   6    12362.77    11931.16    222.49 o 
   2  13   6    27184.15    26507.81    564.37 o 
   3  13   6     2947.48     2794.72     59.82 o 
   4  13   6     3838.41     3731.93    113.42 o 
   5  13   6       50.75       96.17     38.86 o 
   6  13   6      827.27      841.96     40.34 o 
   7  13   6     1135.52     1149.39     42.31 o 
   8  13   6    15172.19    15315.53    539.04 o 
   9  13   6     1154.39     1149.89     62.23 o 
  10  13   6       42.22       68.46     47.63 o 
  11  13   6      787.76      708.34     55.50 o 
  12  13   6     8667.11     8779.71    282.12 o 
  13  13   6        9.22       22.08     54.04 o 
  14  13   6     2891.13     2809.18     95.92 o 
  15  13   6     2270.09     2184.32     76.14 o 
   0  14   6    14599.63    14223.40    482.08 o 
   1  14   6     1273.47     1290.06     38.21 o 
   2  14   6     2644.18     2748.41     73.20 o 
   3  14   6      190.11      243.36     41.04 o 
   4  14   6     1726.50     1736.25     43.55 o 
   5  14   6       92.82      100.48     37.65 o 
   6  14   6      221.90      167.22     42.99 o 
   7  14   6     1745.29     1786.49     54.77 o 
   8  14   6      379.09      518.44     45.26 o 
   9  14   6    11002.49    10994.76    288.44 o 
  10  14   6      432.59      532.35     49.89 o 
  11  14   6     8140.30     8166.09    306.15 o 
  12  14   6     4625.25     4814.63    205.13 o 
  13  14   6      666.99      676.80     57.96 o 
  14  14   6     1045.11     1025.39     59.77 o 
   1  15   6      659.72      643.90     38.35 o 
   2  15   6    18289.74    17669.63    471.92 o 
   3  15   6       12.48       65.51     41.72 o 
   4  15   6    21123.93    20828.93    587.74 o 
   5  15   6      120.02      142.67     39.48 o 
   6  15   6       75.64      173.74     40.89 o 
   7  15   6      353.18      394.30     41.07 o 
   8  15   6     6168.50     6199.21    193.03 o 
   9  15   6      319.26      392.49     50.48 o 
  10  15   6     1488.06     1516.65     60.75 o 
  11  15   6      504.63      565.29     54.56 o 
  12  15   6     2266.09     2180.68     56.45 o 
  13  15   6       72.62      163.61     57.13 o 
   0  16   6    22660.80    22191.69    613.94 o 
   1  16   6       43.91      126.17     40.21 o 
   2  16   6     1602.27     1665.92     66.30 o 
   3  16   6     2526.99     2457.52     62.55 o 
   4  16   6     5029.82     4805.18    124.26 o 
   5  16   6      693.89      776.19     41.40 o 
   6  16   6    13368.53    13039.66    373.19 o 
   7  16   6       84.77       97.22     40.45 o 
   8  16   6      417.37      422.10     41.32 o 
   9  16   6     2738.79     2646.36     98.55 o 
  10  16   6     7332.19     7615.49    269.53 o 
  11  16   6      420.23      463.67     53.36 o 
  12  16   6      193.79      259.56     55.09 o 
  13  16   6      693.27      632.01     60.68 o 
   1  17   6     1997.64     1957.96     40.44 o 
   2  17   6      284.50      279.09     40.85 o 
   3  17   6     3911.54     4068.90     82.28 o 
   4  17   6     2479.44     2555.34     77.42 o 
   5  17   6     1039.24     1022.76     44.58 o 
   6  17   6      847.81      852.30     42.18 o 
   7  17   6     1378.63     1332.56     42.96 o 
   8  17   6     1263.89     1322.38     43.75 o 
   9  17   6      262.87      225.88     46.64 o 
  10  17   6      874.21      867.56     56.95 o 
  11  17   6       15.78       27.43     55.81 o 
  12  17   6      160.28      236.17     56.46 o 
   0  18   6     7837.22     7889.91    233.58 o 
   1  18   6       16.18      135.83     43.09 o 
   2  18   6     3860.44     3838.02    127.62 o 
   3  18   6     3694.76     3722.97     85.15 o 
   4  18   6     5043.91     4918.55    151.29 o 
   5  18   6     6620.15     6469.34    178.08 o 
   6  18   6    10731.18    10770.82    319.85 o 
   7  18   6      828.38      787.60     47.29 o 
   8  18   6      341.54      374.11     46.75 o 
   9  18   6       54.61       58.63     49.85 o 
  10  18   6     4128.60     3921.79    119.81 o 
  11  18   6        1.62       50.69     51.45 o 
   1  19   6     1582.16     1548.46     42.72 o 
   2  19   6     5181.89     5244.02    150.84 o 
   3  19   6     1289.28     1269.19     42.52 o 
   4  19   6     1576.65     1518.42     47.08 o 
   5  19   6      223.69      248.85     43.90 o 
   6  19   6     5573.78     5679.56    158.03 o 
   7  19   6      106.02      111.83     43.40 o 
   8  19   6     7813.46     7337.16    183.39 o 
   9  19   6      602.89      626.69     50.70 o 
   0  20   6      585.07      669.08     57.43 o 
   1  20   6      104.58      193.44     41.00 o 
   2  20   6      128.54      136.94     41.04 o 
   3  20   6      372.21      416.00     41.44 o 
   4  20   6       92.73      139.57     42.93 o 
   5  20   6        4.27       67.23     44.27 o 
   6  20   6     1039.71     1046.93     57.83 o 
   7  20   6      634.51      629.39     48.05 o 
   8  20   6       56.03      141.57     48.62 o 
   1  21   6      394.56      474.01     47.67 o 
   2  21   6     2271.52     2265.57     81.54 o 
   3  21   6     1812.44     1810.30     64.55 o 
   4  21   6     3438.06     3104.99     85.56 o 
   5  21   6     1420.30     1368.55     79.89 o 
   6  21   6     6905.57     6489.84    308.03 o 
   0  22   6     6007.80     5806.26    380.25 o 
   1  22   6      347.32      418.87     45.46 o 
   2  22   6     2313.91     2282.88     80.20 o 
   3  22   6     1019.78      944.83     44.74 o 
   1   1   7    32848.64    30354.12   1575.19 o 
   2   1   7    67729.32    65616.09   4653.33 o 
   3   1   7   133968.08   128654.92   2674.77 o 
   4   1   7    18830.41    17065.50    341.88 o 
   5   1   7     6883.20     5974.14    116.00 o 
   6   1   7    24889.35    24595.72    542.49 o 
   7   1   7    36497.84    37457.30   1377.58 o 
   8   1   7    24498.99    23666.82    900.15 o 
   9   1   7    23425.29    23097.09    684.07 o 
  10   1   7      363.84      389.44     68.86 o 
  11   1   7     4925.38     4880.51    166.06 o 
  12   1   7    10216.48    10206.14    140.77 o 
  13   1   7    12424.83    12898.87    366.44 o 
  14   1   7     5204.39     5169.75     95.24 o 
  15   1   7      206.49      247.27     85.76 o 
  16   1   7     3907.39     4070.06    104.00 o 
  17   1   7     4748.32     5021.80    151.44 o 
  18   1   7     1440.32     1278.47    105.54 o 
   0   2   7    60511.07    56554.64   6047.91 o 
   1   2   7    80030.80    75672.56   3979.90 o 
   2   2   7    18632.69    17540.21    474.05 o 
   3   2   7      203.87      336.48     64.13 o 
   4   2   7    18768.93    17799.56    542.48 o 
   5   2   7    24793.10    24449.84    615.07 o 
   6   2   7     1165.18      866.15     65.28 o 
   7   2   7     9389.12     8953.27    381.19 o 
   8   2   7    12094.50    11665.92    474.92 o 
   9   2   7    23146.06    22014.17    874.99 o 
  10   2   7     9739.29     9785.56    322.07 o 
  11   2   7    42944.78    42703.55   1276.62 o 
  12   2   7     2527.77     2538.56     74.65 o 
  13   2   7     5862.18     5878.87    137.76 o 
  14   2   7     4378.06     4590.10     83.88 o 
  15   2   7     4020.02     3946.21    103.23 o 
  16   2   7      201.26      236.69     86.66 o 
  17   2   7     2042.22     2084.10     96.43 o 
  18   2   7      952.87      669.15    301.96 o 
   1   3   7        3.94       41.85     46.65 o 
   2   3   7    10067.88    10053.07    381.57 o 
   3   3   7     1421.55     1349.71     66.24 o 
   4   3   7     1805.64     2052.42     89.97 o 
   5   3   7     1989.73     2034.00     70.14 o 
   6   3   7       72.08      103.64     57.20 o 
   7   3   7     8001.03     8275.24    223.94 o 
   8   3   7     4175.43     4113.35    120.87 o 
   9   3   7     1410.66     1250.08     55.54 o 
  10   3   7     4374.72     3969.82    133.18 o 
  11   3   7      741.12      796.66     66.87 o 
  12   3   7      232.49      248.95     68.25 o 
  13   3   7      360.91      309.16     66.11 o 
  14   3   7        0.16       33.82     71.95 o 
  15   3   7      494.19      543.04     75.47 o 
  16   3   7      200.14      171.09     83.83 o 
  17   3   7       50.97       77.43     72.48 o 
  18   3   7      103.83      124.28     77.77 o 
   0   4   7    19197.74    17482.00   1136.66 o 
   1   4   7    48540.40    50848.61   1714.95 o 
   2   4   7    11786.61    11918.94    471.76 o 
   3   4   7    32514.67    34067.48    983.35 o 
   4   4   7    67404.46    66866.02   2028.39 o 
   5   4   7    43610.71    41572.44   1198.67 o 
   6   4   7    13398.19    12070.80    380.35 o 
   7   4   7    16687.12    16609.79    684.32 o 
   8   4   7     5573.45     5636.09    106.62 o 
   9   4   7     8901.23     7782.96    249.44 o 
  10   4   7     7067.61     6501.20    183.15 o 
  11   4   7    34738.05    34225.06    980.46 o 
  12   4   7     1889.76     1846.13     63.68 o 
  13   4   7      332.36      282.81     58.56 o 
  14   4   7    11031.83    10785.46    422.59 o 
  15   4   7     9668.74     9306.48    343.22 o 
  16   4   7     3554.97     3258.70     92.73 o 
  17   4   7     4115.00     3983.92    183.99 o 
  18   4   7      297.30      283.66     81.40 o 
   1   5   7    62470.24    64092.48   2172.34 o 
   2   5   7     9930.28     9681.24    329.80 o 
   3   5   7    32847.55    32119.81   1226.44 o 
   4   5   7    34567.95    35527.16   1152.13 o 
   5   5   7       99.18      197.72     47.96 o 
   6   5   7    23257.37    23437.52    899.95 o 
   7   5   7    52205.89    51853.56   2451.51 o 
   8   5   7     3082.88     3016.60    104.95 o 
   9   5   7    39522.43    39039.97   2202.32 o 
  10   5   7     4055.08     3948.29    142.93 o 
  11   5   7     1945.24     2053.88     81.70 o 
  12   5   7     1997.65     1971.80     92.58 o 
  13   5   7    17343.54    17199.25    492.28 o 
  14   5   7     3445.17     3474.95     97.03 o 
  15   5   7     3596.77     3402.98    128.19 o 
  16   5   7     2834.64     2744.90    127.24 o 
  17   5   7      697.19      759.60     66.84 o 
  18   5   7      144.91      143.29     77.96 o 
   0   6   7    27063.10    27418.21   1315.94 o 
   1   6   7    12030.19    11925.95    493.23 o 
   2   6   7     1486.13     1479.59     67.23 o 
   3   6   7     6620.00     6893.43    233.39 o 
   4   6   7     6877.61     6550.53    255.16 o 
   5   6   7     8366.21     8924.72    198.23 o 
   6   6   7     4834.87     4695.41    142.10 o 
   7   6   7      111.96      186.44     47.82 o 
   8   6   7      106.67      201.40     52.41 o 
   9   6   7     3043.05     3053.67     92.26 o 
  10   6   7     4412.64     4205.02    168.49 o 
  11   6   7       17.18        4.07     45.99 o 
  12   6   7     1522.00     1587.35     51.43 o 
  13   6   7      473.94      458.23     53.21 o 
  14   6   7     1710.24     1746.81     83.97 o 
  15   6   7      517.22      542.58     54.16 o 
  16   6   7     1432.18     1387.31     88.76 o 
  17   6   7        0.97       27.41     67.68 o 
   1   7   7     1679.39     1409.78     47.46 o 
   2   7   7    56161.71    55860.36   2022.76 o 
   3   7   7    44877.98    43659.17   1438.52 o 
   4   7   7    11451.05    10832.22    362.30 o 
   5   7   7     1688.79     1495.39     49.85 o 
   6   7   7    14635.01    14854.22    493.99 o 
   7   7   7    27247.42    27195.77    825.33 o 
   8   7   7    10746.96    10392.07    428.81 o 
   9   7   7    14999.69    14969.33    696.05 o 
  10   7   7        0.41       26.08     55.10 o 
  11   7   7      831.39      923.65     55.24 o 
  12   7   7    13951.20    13855.45    588.27 o 
  13   7   7    13399.13    13172.33    457.85 o 
  14   7   7     1814.46     1839.20     70.65 o 
  15   7   7     4164.82     4221.60    161.12 o 
  16   7   7     1794.38     1699.50     60.77 o 
  17   7   7      237.01      248.44     64.05 o 
   0   8   7     3130.69     3215.21    111.65 o 
   1   8   7    62180.64    63806.94   2037.89 o 
   2   8   7      459.83      470.95     39.28 o 
   3   8   7     2780.18     2760.93     93.38 o 
   4   8   7     3913.94     3558.72     93.48 o 
   5   8   7    42280.73    41078.85   1371.98 o 
   6   8   7     2125.45     1994.29     51.50 o 
   7   8   7    29505.17    28781.33    911.66 o 
   8   8   7       23.86       83.26     50.08 o 
   9   8   7       16.22       74.17     48.11 o 
  10   8   7      303.46      374.25     49.98 o 
  11   8   7     3232.66     3272.98    113.75 o 
  12   8   7     2186.26     2372.15    100.54 o 
  13   8   7     1255.37     1300.02     54.35 o 
  14   8   7     1803.34     1882.10     71.95 o 
  15   8   7     8787.46     8678.20    321.12 o 
  16   8   7      456.60      438.87     57.82 o 
  17   8   7     5950.45     5484.06    192.95 o 
   1   9   7      112.11      142.38     37.20 o 
   2   9   7     8630.76     7980.08    239.26 o 
   3   9   7      334.06      405.72     40.60 o 
   4   9   7     1798.88     1935.65     75.15 o 
   5   9   7     1288.55     1233.22     46.88 o 
   6   9   7     2823.00     2922.61     73.68 o 
   7   9   7     1385.96     1422.93     67.61 o 
   8   9   7     8786.28     8497.26    287.65 o 
   9   9   7      261.23      318.64     52.81 o 
  10   9   7     3216.05     3304.01    143.32 o 
  11   9   7      587.83      665.40     69.81 o 
  12   9   7     2542.16     2526.43    101.23 o 
  13   9   7       87.42      158.51     51.64 o 
  14   9   7      542.74      632.64     50.08 o 
  15   9   7      277.69      245.29     55.66 o 
  16   9   7      853.17      801.35     58.53 o 
   0  10   7    31499.33    31639.35   1389.22 o 
   1  10   7    30117.64    30490.67    947.65 o 
   2  10   7       20.74       67.12     35.35 o 
   3  10   7      544.27      562.10     37.80 o 
   4  10   7    16806.69    16212.10    542.65 o 
   5  10   7    42539.57    41246.06   1257.12 o 
   6  10   7    11006.76    10792.81    320.25 o 
   7  10   7     6303.76     6316.40    220.78 o 
   8  10   7      434.68      439.69     45.26 o 
   9  10   7       28.93       72.86     51.12 o 
  10  10   7    10277.27    10736.41    316.18 o 
  11  10   7     6714.27     6808.81    300.64 o 
  12  10   7       95.25       49.45     53.59 o 
  13  10   7      822.68      829.97     56.68 o 
  14  10   7      502.66      514.62     54.97 o 
  15  10   7     5929.26     5876.94    190.53 o 
  16  10   7     2641.14     2600.45    119.38 o 
   1  11   7    10112.77    10270.80    287.13 o 
   2  11   7       18.89       64.50     37.62 o 
   3  11   7    13794.13    13336.79    413.96 o 
   4  11   7     2614.08     2763.05     87.40 o 
   5  11   7      935.38      885.34     39.38 o 
   6  11   7      152.59      140.44     45.00 o 
   7  11   7    20399.36    19841.03    547.15 o 
   8  11   7       12.78       58.73     44.40 o 
   9  11   7    11994.79    12160.81    434.52 o 
  10  11   7      438.55      456.56     48.29 o 
  11  11   7       88.01      126.00     49.99 o 
  12  11   7      405.60      505.89     58.76 o 
  13  11   7    10901.74    10995.90    451.54 o 
  14  11   7      344.37      451.66     57.72 o 
  15  11   7     8048.58     7904.04    349.29 o 
  16  11   7       29.08       78.95     55.17 o 
   0  12   7    55404.68    54909.36   1561.26 o 
   1  12   7     1684.45     1568.56     39.26 o 
   2  12   7      251.63      348.09     37.62 o 
   3  12   7     9215.74     9017.23    246.98 o 
   4  12   7      950.52      998.50     44.68 o 
   5  12   7      124.59      141.84     40.64 o 
   6  12   7       55.32       59.23     39.98 o 
   7  12   7     4152.43     4020.06    102.54 o 
   8  12   7     2862.66     2916.61     96.39 o 
   9  12   7       91.85      132.24     42.33 o 
  10  12   7    23991.40    24297.39    840.98 o 
  11  12   7      825.77      919.30     54.10 o 
  12  12   7     1788.71     1939.91     89.40 o 
  13  12   7      210.97      227.72     60.19 o 
  14  12   7      184.06      251.38     61.36 o 
  15  12   7      183.80      198.48     57.15 o 
   1  13   7      734.61      780.47     40.39 o 
   2  13   7    14758.10    14667.91    394.92 o 
   3  13   7     6380.14     6287.05    174.29 o 
   4  13   7      165.51      161.85     37.30 o 
   5  13   7      566.41      626.37     39.38 o 
   6  13   7     1010.02     1057.70     59.20 o 
   7  13   7    19546.75    19437.23    573.29 o 
   8  13   7     2839.26     3030.89    116.29 o 
   9  13   7     5592.58     5831.50    229.92 o 
  10  13   7       63.08      103.89     47.66 o 
  11  13   7       35.55      118.94     53.23 o 
  12  13   7     3010.46     3030.51    140.08 o 
  13  13   7     4437.62     4442.45    138.43 o 
  14  13   7       42.37      116.34     63.24 o 
  15  13   7     4023.88     3696.46    227.35 o 
   0  14   7      884.07      952.10     63.18 o 
   1  14   7     9118.06     8960.42    247.62 o 
   2  14   7       26.26       50.68     37.58 o 
   3  14   7      848.49      921.33     38.71 o 
   4  14   7     1774.23     1824.90     44.27 o 
   5  14   7    21364.55    21287.31    504.76 o 
   6  14   7       85.47       90.56     40.20 o 
   7  14   7     3268.38     3240.48    116.13 o 
   8  14   7     3453.27     3623.99    113.66 o 
   9  14   7     3111.48     3165.66     96.61 o 
  10  14   7      261.18      231.21     46.69 o 
  11  14   7     5121.56     5205.83    199.61 o 
  12  14   7     1029.37     1079.64     55.10 o 
  13  14   7     1232.51     1214.75     59.84 o 
  14  14   7      989.44      842.67     62.16 o 
   1  15   7      291.42      313.79     36.54 o 
   2  15   7     4417.19     4293.94    121.48 o 
   3  15   7     2010.99     2035.78     55.08 o 
   4  15   7      371.31      384.42     39.94 o 
   5  15   7     6414.69     6342.29    163.71 o 
   6  15   7      189.35      283.78     40.49 o 
   7  15   7      866.08      931.46     52.39 o 
   8  15   7     4144.96     4180.89    105.19 o 
   9  15   7      607.03      627.90     47.47 o 
  10  15   7      205.58      301.58     47.15 o 
  11  15   7      290.13      326.68     50.84 o 
  12  15   7       56.10       77.39     54.44 o 
  13  15   7      462.38      456.00     59.93 o 
   0  16   7     3475.43     3416.77    150.98 o 
   1  16   7    19209.83    18788.87    322.45 o 
   2  16   7      335.53      348.18     36.90 o 
   3  16   7      403.24      530.75     40.89 o 
   4  16   7       47.94       96.54     40.46 o 
   5  16   7     1341.78     1361.29     42.89 o 
   6  16   7      245.98      263.48     41.49 o 
   7  16   7     1346.20     1289.45     43.86 o 
   8  16   7      463.97      463.87     47.86 o 
   9  16   7       29.30       87.85     48.23 o 
  10  16   7     3925.34     4080.12    155.49 o 
  11  16   7     5461.73     5282.37    166.64 o 
  12  16   7      769.01      753.10     64.15 o 
   1  17   7     3912.13     3840.04     74.23 o 
   2  17   7     1785.52     1787.50     63.59 o 
   3  17   7    10776.29    10578.38    243.09 o 
   4  17   7       94.13      132.35     40.89 o 
   5  17   7     2821.20     2859.37     92.45 o 
   6  17   7     1698.92     1606.32     68.36 o 
   7  17   7      294.28      345.28     44.15 o 
   8  17   7      115.26      184.74     49.77 o 
   9  17   7     2034.92     2133.76     85.87 o 
  10  17   7     1705.00     1760.13     65.99 o 
  11  17   7        2.20       68.26     49.61 o 
   0  18   7     3896.24     3814.16    138.70 o 
   1  18   7      201.98      216.68     39.25 o 
   2  18   7        0.28        9.66     40.41 o 
   3  18   7      827.78      846.21     45.75 o 
   4  18   7     2088.68     2133.50     55.82 o 
   5  18   7      201.52      308.18     42.78 o 
   6  18   7     1634.77     1614.78     43.24 o 
   7  18   7      340.95      327.74     44.28 o 
   8  18   7      389.59      417.05     48.07 o 
   9  18   7     5085.73     5099.74    211.77 o 
  10  18   7     2104.78     1996.80     59.17 o 
   1  19   7      751.27      777.97     51.07 o 
   2  19   7       20.11      104.03     43.63 o 
   3  19   7     3094.74     2818.93     64.96 o 
   4  19   7      690.52      735.87     41.48 o 
   5  19   7      844.04      830.07     41.65 o 
   6  19   7     5122.90     4936.40    174.50 o 
   7  19   7     2338.02     2293.44     54.15 o 
   8  19   7       26.23       70.68     45.48 o 
   9  19   7      705.31      659.09     54.07 o 
   0  20   7        9.70       79.92     60.67 o 
   1  20   7     2111.30     2177.83     81.22 o 
   2  20   7      188.16      247.20     43.95 o 
   3  20   7      166.89      194.76     44.82 o 
   4  20   7     3602.73     3492.82     97.60 o 
   5  20   7      853.22      898.12     44.99 o 
   6  20   7     1198.76     1123.60     52.84 o 
   7  20   7        6.81       38.35     45.91 o 
   8  20   7      746.19      749.04     45.52 o 
   1  21   7      158.04      181.58     49.00 o 
   2  21   7       52.51      112.02     43.10 o 
   3  21   7      376.69      412.74     46.92 o 
   4  21   7        1.91      109.89     42.54 o 
   5  21   7       32.22       40.12     46.56 o 
   6  21   7        1.34       91.53     62.68 o 
   0  22   7       58.15       48.00     60.33 o 
   1  22   7       35.43       80.15     44.12 o 
   2  22   7      542.97      613.89     46.24 o 
   3   0   8     6658.80     5969.69    117.70 o 
   4   0   8    54328.29    49238.86   1243.14 o 
   5   0   8    69074.34    64915.88    282.18 o 
   6   0   8    48855.89    46895.30    886.87 o 
   7   0   8     1162.83     1347.78    104.21 o 
   8   0   8     6317.43     6231.48    312.69 o 
   9   0   8     7478.36     6969.59    335.57 o 
  10   0   8    74537.22    74106.84    291.99 o 
  11   0   8    26194.48    25917.45    198.29 o 
  12   0   8     9024.99     9661.84    156.89 o 
  13   0   8      312.26      370.44    122.03 o 
  14   0   8     5647.26     5826.74    126.38 o 
  15   0   8     9441.92     8901.36    139.46 o 
  16   0   8     6615.73     6571.97    135.10 o 
  17   0   8      571.93      614.49    137.28 o 
  18   0   8      446.48      695.11    148.17 o 
   1   1   8       17.45       87.93     70.29 o 
   2   1   8    37172.35    37180.06   3076.80 o 
   3   1   8      235.71      173.71     90.58 o 
   4   1   8    16287.16    16069.26    814.82 o 
   5   1   8      911.17      970.68     65.43 o 
   6   1   8     6087.14     5397.58    140.97 o 
   7   1   8     4102.77     4080.74    101.19 o 
   8   1   8    14132.01    13400.57    669.92 o 
   9   1   8       39.49       85.20     71.66 o 
  10   1   8     4871.73     4675.68    154.74 o 
  11   1   8      137.02      157.28     74.60 o 
  12   1   8     3995.95     4111.03    164.81 o 
  13   1   8     2590.00     2762.19    141.05 o 
  14   1   8     5845.81     5992.25    275.78 o 
  15   1   8        3.18       43.58     89.37 o 
  16   1   8     1078.51     1120.84     98.47 o 
  17   1   8        9.98      136.70     97.83 o 
  18   1   8      766.34      777.10    104.00 o 
   0   2   8    36429.66    34559.50   2201.92 o 
   1   2   8       39.14      117.15     63.10 o 
   2   2   8    31714.16    33707.14   1418.66 o 
   3   2   8      398.11      348.38     70.83 o 
   4   2   8    39845.67    38332.46    982.86 o 
   5   2   8    20659.14    20118.74    492.21 o 
   6   2   8    43654.13    44261.57   1155.88 o 
   7   2   8     1283.95     1558.37     74.85 o 
   8   2   8      604.96      723.65     71.40 o 
   9   2   8    10788.36    11153.23    433.40 o 
  10   2   8     6441.12     6491.73    254.76 o 
  11   2   8     5361.85     5353.64    160.09 o 
  12   2   8     1167.83     1185.58     73.31 o 
  13   2   8      325.31      291.16     73.92 o 
  14   2   8     3722.37     3697.20    124.05 o 
  15   2   8      404.76      473.60     78.21 o 
  16   2   8     3788.68     3838.61    159.02 o 
  17   2   8        0.91       45.96     98.58 o 
  18   2   8      248.26      210.23     95.76 o 
   1   3   8       82.05      219.59     60.37 o 
   2   3   8    55927.88    52144.93   2005.35 o 
   3   3   8    25156.10    22513.13   1062.20 o 
   4   3   8    53363.38    52956.09   1439.37 o 
   5   3   8     1078.22     1028.14     57.55 o 
   6   3   8    43269.52    40120.93   1008.65 o 
   7   3   8    26487.16    26242.68    840.07 o 
   8   3   8    65617.60    61842.30   1488.19 o 
   9   3   8      899.31      872.80     68.81 o 
  10   3   8     4809.81     4821.13    172.04 o 
  11   3   8      146.86      193.16     63.21 o 
  12   3   8    16259.63    16619.37    617.71 o 
  13   3   8    10322.23    10723.39    392.83 o 
  14   3   8    18245.56    18658.68    550.09 o 
  15   3   8      552.00      531.24     75.78 o 
  16   3   8     3232.26     3372.72    109.81 o 
  17   3   8      891.43      908.99     75.63 o 
  18   3   8     3636.79     3465.97    168.90 o 
   0   4   8    44486.35    45473.02   2783.79 o 
   1   4   8     8036.69     8040.93    354.67 o 
   2   4   8    12310.50    11648.39    442.93 o 
   3   4   8     5221.29     5661.42    194.80 o 
   4   4   8     8817.15     8938.45    292.51 o 
   5   4   8    29936.94    29156.12    944.03 o 
   6   4   8    14166.70    13917.06    378.61 o 
   7   4   8      597.42      705.88     56.30 o 
   8   4   8     9922.64    10045.06    215.76 o 
   9   4   8      703.81      663.15     51.11 o 
  10   4   8    13309.93    12797.57    546.29 o 
  11   4   8      174.84      304.77     57.36 o 
  12   4   8    15707.19    15970.53    496.62 o 
  13   4   8      382.73      414.52     59.83 o 
  14   4   8       13.38       73.54     60.43 o 
  15   4   8     3759.60     3677.63    168.38 o 
  16   4   8      406.04      422.25     62.95 o 
  17   4   8       52.95       93.04     78.03 o 
  18   4   8       14.68       -8.77     91.62 o 
   1   5   8    12010.69    11753.33    407.37 o 
   2   5   8    53624.21    54365.43   1882.84 o 
   3   5   8    13589.66    12681.17    424.00 o 
   4   5   8     5614.31     5397.86    165.49 o 
   5   5   8     8922.11     9011.21    357.18 o 
   6   5   8     5093.65     4654.51    151.36 o 
   7   5   8     9620.59     9854.15    330.94 o 
   8   5   8    32029.71    30421.72   1288.88 o 
   9   5   8       11.98       74.59     51.46 o 
  10   5   8       14.75       30.15     46.24 o 
  11   5   8     1435.56     1334.71     53.91 o 
  12   5   8    10493.37    10185.69    381.48 o 
  13   5   8     2598.23     2478.27     87.54 o 
  14   5   8     8271.04     8083.59    310.01 o 
  15   5   8     1425.78     1360.24     74.91 o 
  16   5   8        5.54       44.75     65.60 o 
  17   5   8     2392.27     2258.51    107.98 o 
   0   6   8    44764.71    42403.96   2479.34 o 
   1   6   8    39566.23    39451.95   1616.11 o 
   2   6   8    32759.52    33207.65   1156.33 o 
   3   6   8     2470.39     3133.33    129.89 o 
   4   6   8    68430.41    67586.06   2380.47 o 
   5   6   8    31743.52    31997.76    834.67 o 
   6   6   8   106638.91   106104.24   4794.05 o 
   7   6   8      324.41      429.39     49.76 o 
   8   6   8      495.78      502.26     50.18 o 
   9   6   8      788.10      807.86     54.52 o 
  10   6   8    15566.93    15117.57    680.79 o 
  11   6   8     7663.09     7375.93    324.34 o 
  12   6   8     7973.24     8014.09    346.60 o 
  13   6   8        0.72       61.53     51.35 o 
  14   6   8     9386.20     9117.61    286.42 o 
  15   6   8     4778.33     4718.24    130.68 o 
  16   6   8     9112.99     8739.08    371.63 o 
  17   6   8        1.78        9.29     66.74 o 
   1   7   8    15084.72    15745.44    698.31 o 
   2   7   8     2790.57     2363.42     99.55 o 
   3   7   8      109.94      135.47     39.14 o 
   4   7   8    10570.85    10027.00    324.88 o 
   5   7   8     7701.83     8305.40    199.46 o 
   6   7   8     3685.11     4044.44    140.31 o 
   7   7   8     1172.80     1181.50     53.53 o 
   8   7   8       15.06       33.32     48.26 o 
   9   7   8        2.09       -5.23     51.29 o 
  10   7   8     1538.35     1530.37     62.47 o 
  11   7   8      113.24      139.72     52.13 o 
  12   7   8     1631.57     1541.86     75.71 o 
  13   7   8     1151.67     1109.71     60.02 o 
  14   7   8     2706.88     2749.35     93.79 o 
  15   7   8     2644.22     2563.59     71.29 o 
  16   7   8      217.84      270.99     64.77 o 
  17   7   8     1074.13     1027.64     71.88 o 
   0   8   8    11500.19    10449.63    717.10 o 
   1   8   8      825.82      826.27     39.90 o 
   2   8   8       10.98       64.28     37.01 o 
   3   8   8       11.60       61.02     37.31 o 
   4   8   8    21614.92    21241.84    604.50 o 
   5   8   8     5489.42     5442.23    169.98 o 
   6   8   8    23202.83    22609.22    582.07 o 
   7   8   8       22.39       44.79     43.64 o 
   8   8   8     1524.77     1541.40     64.96 o 
   9   8   8     4759.65     4748.19    199.37 o 
  10   8   8     7169.08     7493.75    263.01 o 
  11   8   8     4882.21     4847.22    249.18 o 
  12   8   8       16.71       61.69     51.92 o 
  13   8   8      393.05      493.81     50.90 o 
  14   8   8     3396.23     3267.70     91.12 o 
  15   8   8      363.92      424.27     57.58 o 
  16   8   8     3152.92     3101.91    102.65 o 
  17   8   8      207.69      302.90     69.30 o 
   1   9   8      119.26      142.75     37.28 o 
   2   9   8    57127.16    55919.34   1804.50 o 
   3   9   8     8106.78     7887.04    231.95 o 
   4   9   8    37124.65    36173.66    943.84 o 
   5   9   8      959.07      928.93     42.09 o 
   6   9   8     4647.73     4548.89    136.67 o 
   7   9   8    14120.25    14223.15    498.64 o 
   8   9   8    21512.71    21091.58    661.05 o 
   9   9   8     6546.03     6531.81    188.56 o 
  10   9   8     1676.82     1806.51     64.93 o 
  11   9   8      371.89      388.02     52.28 o 
  12   9   8     8850.76     9074.43    354.87 o 
  13   9   8     2360.05     2441.91    116.66 o 
  14   9   8     6628.49     6536.60    295.27 o 
  15   9   8      667.93      614.72     53.40 o 
  16   9   8       27.77       62.25     58.82 o 
   0  10   8     5116.56     4754.71    123.92 o 
   1  10   8      334.93      473.25     38.29 o 
   2  10   8       74.57      125.62     39.02 o 
   3  10   8     3393.12     3512.36    111.19 o 
   4  10   8    13873.63    13239.54    411.10 o 
   5  10   8     2504.34     2637.60     72.49 o 
   6  10   8    11531.18    11130.67    336.53 o 
   7  10   8       20.51       63.76     45.58 o 
   8  10   8        4.64       50.65     43.44 o 
   9  10   8      411.03      418.67     48.38 o 
  10  10   8      196.17      275.41     47.52 o 
  11  10   8       52.22       91.18     51.53 o 
  12  10   8     3809.28     3774.03    131.84 o 
  13  10   8      847.93      932.10     63.14 o 
  14  10   8     2074.88     2079.13     95.18 o 
  15  10   8       20.43       38.30     56.26 o 
  16  10   8     3069.81     2764.20    136.44 o 
   1  11   8     5139.16     4872.74    138.16 o 
   2  11   8    33292.83    32379.34   1212.34 o 
   3  11   8     4978.16     4869.47    165.03 o 
   4  11   8     3599.43     3610.94     92.04 o 
   5  11   8     1603.13     1520.33     40.85 o 
   6  11   8       13.24       69.70     41.67 o 
   7  11   8     4488.82     4611.93    129.69 o 
   8  11   8     8093.66     8142.84    227.11 o 
   9  11   8    10902.21    10989.24    369.79 o 
  10  11   8      440.90      510.80     52.92 o 
  11  11   8     3544.21     3656.41    164.73 o 
  12  11   8     5727.61     5801.73    215.18 o 
  13  11   8      923.16      972.05     55.21 o 
  14  11   8      154.16      215.93     61.38 o 
  15  11   8      496.58      543.75     55.16 o 
   0  12   8    21587.43    21069.70    909.58 o 
   1  12   8     8680.06     8618.90    168.12 o 
   2  12   8      209.63      263.74     34.93 o 
   3  12   8     1051.69     1040.08     41.18 o 
   4  12   8     7844.28     7630.70    222.14 o 
   5  12   8      171.17      174.47     42.00 o 
   6  12   8    19314.21    19039.59    627.97 o 
   7  12   8     1935.26     1907.99     46.94 o 
   8  12   8        0.58       54.03     42.88 o 
   9  12   8       70.64      167.96     46.54 o 
  10  12   8    15165.99    15213.34    493.85 o 
  11  12   8      189.55      258.81     51.01 o 
  12  12   8     3731.34     3927.71    184.24 o 
  13  12   8        8.02       38.07     60.02 o 
  14  12   8      249.51      251.67     59.88 o 
  15  12   8      917.66      833.74     58.76 o 
   1  13   8       19.72       45.78     40.73 o 
   2  13   8     2159.61     2183.59     92.88 o 
   3  13   8      864.28      929.33     37.75 o 
   4  13   8     1156.06     1135.07     50.86 o 
   5  13   8      563.38      661.00     41.83 o 
   6  13   8       91.04      104.28     43.30 o 
   7  13   8     1939.44     1893.66     57.19 o 
   8  13   8      196.23      281.65     47.06 o 
   9  13   8      520.83      566.64     47.74 o 
  10  13   8     2039.96     2051.65     92.08 o 
  11  13   8     2359.20     2424.59     63.61 o 
  12  13   8      592.37      608.39     53.09 o 
  13  13   8      133.64      153.77     61.17 o 
  14  13   8     1271.80     1415.71     78.08 o 
   0  14   8    18777.70    18767.16    713.32 o 
   1  14   8     5815.85     5801.94    163.07 o 
   2  14   8      455.75      511.16     40.12 o 
   3  14   8      241.45      258.55     39.06 o 
   4  14   8       39.09       96.59     40.28 o 
   5  14   8     1901.07     1881.68     42.93 o 
   6  14   8     1396.11     1379.32     41.70 o 
   7  14   8     6976.97     6997.23    193.91 o 
   8  14   8     1793.31     1712.72     63.03 o 
   9  14   8       65.44      125.70     45.18 o 
  10  14   8    10492.01    10875.00    427.10 o 
  11  14   8     1030.09     1042.17     54.14 o 
  12  14   8      701.64      736.98     57.90 o 
  13  14   8     1293.89     1255.86     61.88 o 
  14  14   8     2227.23     2211.15     83.95 o 
   1  15   8      380.52      546.26     44.47 o 
   2  15   8     8281.85     8188.20    225.25 o 
   3  15   8       12.97       43.96     43.12 o 
   4  15   8     4236.23     4085.85     97.08 o 
   5  15   8      431.91      468.06     42.38 o 
   6  15   8      361.49      436.34     40.46 o 
   7  15   8     2173.46     2215.49     69.35 o 
   8  15   8     5657.21     5571.88    200.28 o 
   9  15   8       32.01      128.96     49.96 o 
  10  15   8     1882.45     1932.13     61.85 o 
  11  15   8      126.33      154.43     52.22 o 
  12  15   8      654.53      624.11     51.59 o 
  13  15   8      352.63      412.61     56.73 o 
   0  16   8      339.99      299.48     53.85 o 
   1  16   8     3470.46     3405.56     86.25 o 
   2  16   8      629.91      527.23     39.82 o 
   3  16   8       17.95       57.72     38.47 o 
   4  16   8       79.48      138.76     38.91 o 
   5  16   8       51.61       46.58     43.01 o 
   6  16   8        7.67       34.79     42.43 o 
   7  16   8       88.62      174.29     44.47 o 
   8  16   8      468.54      488.29     51.47 o 
   9  16   8        5.60       88.07     45.18 o 
  10  16   8      767.68      834.79     61.39 o 
  11  16   8      483.84      539.35     57.63 o 
  12  16   8      649.78      699.98     61.79 o 
   1  17   8      285.31      405.63     42.24 o 
   2  17   8     2089.35     2132.95     71.93 o 
   3  17   8        4.22       46.59     40.69 o 
   4  17   8       26.25       89.48     40.42 o 
   5  17   8      372.88      501.81     43.73 o 
   6  17   8       26.50       97.10     45.12 o 
   7  17   8     1681.86     1633.59     46.38 o 
   8  17   8     1485.16     1430.85     52.44 o 
   9  17   8      433.82      469.16     47.43 o 
  10  17   8       57.96      166.39     54.02 o 
  11  17   8      499.20      505.03     55.55 o 
   0  18   8     8428.65     8297.32    272.87 o 
   1  18   8       55.14       55.88     39.38 o 
   2  18   8     4663.80     4658.67    121.58 o 
   3  18   8     1414.19     1416.29     44.65 o 
   4  18   8      143.29      179.52     43.25 o 
   5  18   8       29.88      143.51     42.57 o 
   6  18   8      459.63      464.49     44.78 o 
   7  18   8     1191.06     1204.61     45.16 o 
   8  18   8        7.50       77.57     47.87 o 
   9  18   8      139.93      196.42     49.65 o 
  10  18   8     2484.72     2367.18     90.53 o 
   1  19   8      424.75      435.93     44.43 o 
   2  19   8        3.69      109.74     41.37 o 
   3  19   8       20.40       84.49     41.45 o 
   4  19   8      242.74      269.06     41.98 o 
   5  19   8     1104.42     1172.93     45.35 o 
   6  19   8      147.43      152.53     42.01 o 
   7  19   8     1149.55     1143.05     47.86 o 
   8  19   8      431.30      398.84     50.55 o 
   9  19   8      131.32      138.75     54.38 o 
   0  20   8      306.04      391.90     60.67 o 
   1  20   8       57.06      131.47     43.83 o 
   2  20   8      209.70      226.48     42.89 o 
   3  20   8       47.36       77.53     42.39 o 
   4  20   8        6.15       45.80     42.46 o 
   5  20   8       30.94       70.85     48.00 o 
   6  20   8      148.09      115.67     44.49 o 
   7  20   8      227.57      252.48     45.58 o 
   1  21   8      830.97      846.66     47.97 o 
   2  21   8      332.05      360.95     47.19 o 
   3  21   8       50.55       68.05     44.60 o 
   4  21   8      124.27      153.00     47.28 o 
   5  21   8     2946.50     2790.76     85.20 o 
   1   1   9    53343.28    51738.23   2217.93 o 
   2   1   9     4096.72     3704.94     97.21 o 
   3   1   9   169894.94   161206.47   5538.02 o 
   4   1   9     4261.10     4558.10    227.94 o 
   5   1   9      224.52      214.60     60.51 o 
   6   1   9     2795.83     2560.73     68.47 o 
   7   1   9    89789.47    85894.02   3634.63 o 
   8   1   9    14701.82    14113.03    412.05 o 
   9   1   9    32417.67    32322.21   1359.97 o 
  10   1   9     2987.75     2804.28     98.40 o 
  11   1   9     6493.04     6729.45    222.36 o 
  12   1   9     3163.09     3415.05    118.25 o 
  13   1   9    29896.27    31228.04    373.71 o 
  14   1   9     3854.87     4116.99     88.95 o 
  15   1   9      982.22      976.72     96.97 o 
  16   1   9     4500.05     4438.37    242.96 o 
  17   1   9     6520.68     6650.63    174.32 o 
  18   1   9       22.70       68.12    104.00 o 
   0   2   9    15399.15    13824.89   1664.78 o 
   1   2   9    88578.16    79212.98   4058.21 o 
   2   2   9     2407.98     2558.65    134.67 o 
   3   2   9     1938.15     2339.35    147.70 o 
   4   2   9     3392.45     3251.27     84.52 o 
   5   2   9    89293.83    88492.94   3226.00 o 
   6   2   9    28486.74    27880.27    572.60 o 
   7   2   9       35.10       90.54     59.82 o 
   8   2   9     8153.77     8014.17    268.60 o 
   9   2   9    14741.29    14700.24    459.82 o 
  10   2   9     1013.70     1049.16     70.23 o 
  11   2   9    43143.86    42999.27   1459.67 o 
  12   2   9      991.83      984.84     73.69 o 
  13   2   9      476.79      456.03     75.75 o 
  14   2   9     1558.21     1593.32     74.61 o 
  15   2   9    15616.57    15882.30    652.11 o 
  16   2   9     2951.51     3036.23    103.20 o 
  17   2   9      316.24      317.05    100.15 o 
   1   3   9      353.61      332.36     69.44 o 
   2   3   9       55.12      155.61     56.39 o 
   3   3   9       41.10       71.80     56.26 o 
   4   3   9     2294.97     2119.61     88.41 o 
   5   3   9      531.02      588.21     53.37 o 
   6   3   9       49.25       29.09     52.07 o 
   7   3   9     1607.39     1676.70     82.72 o 
   8   3   9      260.70      253.88     59.39 o 
   9   3   9      463.98      562.12     62.98 o 
  10   3   9     2151.01     2057.05     73.61 o 
  11   3   9     1793.88     1655.24     77.37 o 
  12   3   9      132.42      147.70     58.19 o 
  13   3   9        2.24       80.49     60.89 o 
  14   3   9        1.46       67.76     74.86 o 
  15   3   9      581.74      620.33     78.53 o 
  16   3   9        0.44       61.17     88.43 o 
  17   3   9       26.56       38.68     78.30 o 
   0   4   9    60236.17    62213.77   3072.35 o 
   1   4   9    62426.09    56080.34   1886.90 o 
   2   4   9     3304.04     3009.73    140.46 o 
   3   4   9    12477.71    12016.04    543.44 o 
   4   4   9       70.01      149.74     50.45 o 
   5   4   9   132404.48   125184.80   5790.43 o 
   6   4   9     1047.93      944.34     46.94 o 
   7   4   9     5872.00     5570.90    118.89 o 
   8   4   9     3101.94     2979.17    122.03 o 
   9   4   9    21192.29    20126.20    635.03 o 
  10   4   9     1695.65     1650.84     54.85 o 
  11   4   9    22969.38    22979.84   1058.98 o 
  12   4   9      243.72      291.06     67.02 o 
  13   4   9      532.81      609.92     54.14 o 
  14   4   9        0.86       38.43     58.55 o 
  15   4   9    16757.71    16562.44    621.28 o 
  16   4   9      571.10      633.08     65.60 o 
  17   4   9     1892.61     1684.37    102.22 o 
   1   5   9    13219.71    12950.65    580.48 o 
   2   5   9    19406.95    18908.14    731.02 o 
   3   5   9   155572.37   149867.14   5024.60 o 
   4   5   9      171.60      307.02     46.98 o 
   5   5   9     4954.54     5248.89    164.26 o 
   6   5   9     1423.45     1648.16     62.21 o 
   7   5   9    55248.04    54120.52   2052.67 o 
   8   5   9     2774.74     2828.90    112.39 o 
   9   5   9    11010.11    10378.72    489.41 o 
  10   5   9      722.40      739.69     46.61 o 
  11   5   9       11.65       13.82     47.71 o 
  12   5   9     1381.48     1305.37     90.48 o 
  13   5   9    26406.42    25649.19   1165.76 o 
  14   5   9     1322.70     1325.96     61.52 o 
  15   5   9      112.89      133.26     63.47 o 
  16   5   9       28.27       45.96     66.91 o 
  17   5   9     3786.61     3295.39    145.63 o 
   0   6   9     6884.46     6639.56    377.73 o 
   1   6   9    16442.40    16711.87    638.91 o 
   2   6   9     2218.45     2136.61     68.68 o 
   3   6   9    14061.01    14616.51    569.74 o 
   4   6   9    16638.41    17055.25    506.05 o 
   5   6   9     4561.39     4544.43    113.80 o 
   6   6   9        0.72       44.55     46.12 o 
   7   6   9     4431.24     4086.83    166.48 o 
   8   6   9     2654.22     2845.35     88.73 o 
   9   6   9     1281.38     1233.15     54.93 o 
  10   6   9     2462.01     2512.87    130.70 o 
  11   6   9       60.09      100.91     46.77 o 
  12   6   9        0.05       80.36     52.20 o 
  13   6   9     3201.16     3182.41    111.27 o 
  14   6   9      327.58      322.77     58.16 o 
  15   6   9      448.46      527.87     64.69 o 
  16   6   9      263.38      347.85     63.31 o 
  17   6   9      588.96      555.73     69.53 o 
   1   7   9    31772.30    30718.43   1181.86 o 
   2   7   9     6148.50     5927.31    215.27 o 
   3   7   9    89612.20    90074.65   3303.05 o 
   4   7   9     8321.37     8753.33    227.60 o 
   5   7   9     1502.81     1585.96     59.54 o 
   6   7   9      212.18      212.50     42.63 o 
   7   7   9    33298.61    31884.61    884.68 o 
   8   7   9     2165.82     2031.11     56.85 o 
   9   7   9     9140.26     9018.64    398.15 o 
  10   7   9     4934.89     4860.94    226.23 o 
  11   7   9     6460.38     6295.13    266.94 o 
  12   7   9       54.60       63.49     47.32 o 
  13   7   9    24754.16    24815.11    923.50 o 
  14   7   9      834.69      901.02     55.91 o 
  15   7   9      501.93      502.20     60.85 o 
  16   7   9       20.24       63.87     66.20 o 
  17   7   9     3773.16     3486.60    164.07 o 
   0   8   9     1341.82     1145.44     52.09 o 
   1   8   9    15769.01    15638.46    477.48 o 
   2   8   9       30.89       98.18     37.81 o 
   3   8   9     5896.95     6041.29    200.86 o 
   4   8   9     1520.74     1505.68     44.19 o 
   5   8   9    40981.27    39825.63   1322.09 o 
   6   8   9       40.34       63.41     44.05 o 
   7   8   9     4879.75     4751.39    132.74 o 
   8   8   9     1934.32     2026.95    110.83 o 
   9   8   9     2636.24     2735.46    102.56 o 
  10   8   9    21936.72    21978.76   1027.75 o 
  11   8   9    17248.54    17215.89    757.06 o 
  12   8   9     2091.10     2199.60    110.35 o 
  13   8   9     1770.35     1737.64     62.39 o 
  14   8   9     2579.95     2454.54     95.03 o 
  15   8   9     7509.44     7359.77    204.15 o 
  16   8   9      345.39      354.90     67.18 o 
   1   9   9    12989.37    12735.06    417.36 o 
   2   9   9     2601.60     2342.02     60.58 o 
   3   9   9      212.87      235.46     40.03 o 
   4   9   9      258.50      304.18     45.38 o 
   5   9   9      107.70      154.68     44.03 o 
   6   9   9      650.64      582.90     45.81 o 
   7   9   9     2805.54     2965.92     81.57 o 
   8   9   9        0.81       39.72     48.15 o 
   9   9   9     1107.27     1114.48     50.96 o 
  10   9   9      222.96      282.66     53.08 o 
  11   9   9     4827.55     4853.38    106.19 o 
  12   9   9      392.58      475.72     54.90 o 
  13   9   9       53.14      228.53     51.89 o 
  14   9   9      461.23      521.08     52.61 o 
  15   9   9       72.84      147.55     52.05 o 
  16   9   9       87.74      147.38     60.80 o 
   0  10   9      157.64      180.93     53.49 o 
   1  10   9    24993.25    24357.44    659.50 o 
   2  10   9     2408.55     2332.45     69.39 o 
   3  10   9    16898.34    16411.31    470.07 o 
   4  10   9     3527.53     3440.08    115.92 o 
   5  10   9    39516.21    38738.28   1082.46 o 
   6  10   9       47.25       59.47     42.97 o 
   7  10   9    11479.95    11331.83    413.45 o 
   8  10   9      178.30      227.34     46.38 o 
   9  10   9    15607.10    15619.42    495.75 o 
  10  10   9     5662.32     5559.43    249.43 o 
  11  10   9    13148.25    13400.39    498.85 o 
  12  10   9     2129.87     2224.79     78.66 o 
  13  10   9       11.14       67.15     55.74 o 
  14  10   9     1805.85     1817.34     77.64 o 
  15  10   9     5729.23     5470.42    213.57 o 
  16  10   9      288.20      281.63     60.27 o 
   1  11   9     1397.30     1413.96     47.79 o 
   2  11   9    11675.57    11181.13    337.06 o 
   3  11   9    24183.81    23615.02    762.45 o 
   4  11   9     5435.31     5407.52    118.42 o 
   5  11   9     2124.49     2258.50     84.07 o 
   6  11   9     1279.46     1197.20     45.17 o 
   7  11   9     6430.20     6636.53    195.63 o 
   8  11   9     1846.28     1987.98     62.52 o 
   9  11   9     8891.07     8669.71    301.23 o 
  10  11   9      361.63      400.13     53.11 o 
  11  11   9      825.02      886.17     60.51 o 
  12  11   9       23.55       95.36     51.96 o 
  13  11   9     6367.31     6273.86    209.88 o 
  14  11   9       58.26       91.36     58.88 o 
  15  11   9     1185.88     1065.40     63.97 o 
   0  12   9     8517.21     8572.18    350.37 o 
   1  12   9    10767.07    10762.11    322.34 o 
   2  12   9       20.05       70.56     36.57 o 
   3  12   9     6765.35     7081.29    189.63 o 
   4  12   9     1490.46     1418.76     53.55 o 
   5  12   9       28.76       37.69     40.36 o 
   6  12   9     1502.36     1495.29     46.95 o 
   7  12   9      549.41      606.72     44.76 o 
   8  12   9     2684.77     2716.20     84.96 o 
   9  12   9    13261.44    13467.53    438.63 o 
  10  12   9     2576.85     2783.19    107.84 o 
  11  12   9     2363.70     2148.33     58.87 o 
  12  12   9      129.54      208.23     55.90 o 
  13  12   9       57.66      116.58     60.40 o 
  14  12   9       36.33       81.98     62.30 o 
  15  12   9       78.72      132.98     57.20 o 
   1  13   9    17704.36    18238.91    510.32 o 
   2  13   9     3164.30     3190.74     84.93 o 
   3  13   9    10725.40    10512.14    216.40 o 
   4  13   9     5399.44     5337.17    131.40 o 
   5  13   9     3196.84     3283.12    112.32 o 
   6  13   9      766.63      721.96     45.43 o 
   7  13   9     3334.28     3408.96    119.51 o 
   8  13   9       55.87       74.63     44.22 o 
   9  13   9    10993.71    11065.77    376.39 o 
  10  13   9      115.88      188.38     48.97 o 
  11  13   9     2382.86     2477.23    103.18 o 
  12  13   9       13.02       81.61     54.67 o 
  13  13   9      656.99      674.78     59.18 o 
  14  13   9      656.51      701.53     62.34 o 
   0  14   9      761.80      755.90     55.25 o 
   1  14   9     7998.23     7879.63    203.43 o 
   2  14   9     2370.19     2425.24     56.00 o 
   3  14   9      348.21      391.99     39.91 o 
   4  14   9     1582.91     1605.27     42.91 o 
   5  14   9     2220.06     2137.94     67.74 o 
   6  14   9     2436.70     2646.87     73.86 o 
   7  14   9     1362.25     1412.11     56.94 o 
   8  14   9     2611.91     2708.92     91.48 o 
   9  14   9      761.92      755.57     48.41 o 
  10  14   9      458.52      529.33     48.97 o 
  11  14   9     4969.19     4903.08    167.45 o 
  12  14   9      681.30      762.14     58.54 o 
  13  14   9      415.40      468.08     63.51 o 
   1  15   9     5192.99     5202.80    151.54 o 
   2  15   9      183.47      180.29     39.48 o 
   3  15   9      853.65      897.03     39.36 o 
   4  15   9      189.03      237.43     40.50 o 
   5  15   9      293.06      291.64     42.55 o 
   6  15   9     3920.09     3956.85    129.41 o 
   7  15   9      715.95      756.05     47.75 o 
   8  15   9     2805.14     2843.99     92.12 o 
   9  15   9      108.80      166.69     49.48 o 
  10  15   9       29.43       54.68     50.40 o 
  11  15   9     1159.98     1192.94     59.70 o 
  12  15   9       16.45      147.66     56.07 o 
  13  15   9     1004.71      962.87     64.47 o 
   0  16   9      248.28      231.02     55.07 o 
   1  16   9     7177.39     7042.90    200.42 o 
   2  16   9      989.03     1048.80     41.67 o 
   3  16   9       19.83       55.78     40.82 o 
   4  16   9     5462.28     5495.69    143.10 o 
   5  16   9     1268.00     1185.37     42.63 o 
   6  16   9     2590.69     2808.65    105.73 o 
   7  16   9     2739.00     2698.64    119.90 o 
   8  16   9     1161.37     1243.75     65.17 o 
   9  16   9     3037.34     3068.90    106.16 o 
  10  16   9      108.53      154.27     48.22 o 
  11  16   9     4784.96     4546.62    153.97 o 
  12  16   9      937.22      943.13     57.01 o 
   1  17   9       25.58       55.93     41.12 o 
   2  17   9      709.23      771.94     40.28 o 
   3  17   9      151.05      207.60     39.43 o 
   4  17   9       25.44       29.51     40.35 o 
   5  17   9       14.75       47.38     40.69 o 
   6  17   9     2139.99     2187.15     57.19 o 
   7  17   9      588.66      604.74     46.49 o 
   8  17   9      533.56      649.32     50.20 o 
   9  17   9     5688.41     5664.60    170.85 o 
  10  17   9      258.73      275.79     50.74 o 
  11  17   9     1380.46     1355.12     59.36 o 
   0  18   9     3256.12     3289.96    121.09 o 
   1  18   9      380.38      447.09     40.80 o 
   2  18   9        0.30        3.89     39.96 o 
   3  18   9     1781.99     1624.90     72.52 o 
   4  18   9       24.23       66.93     45.07 o 
   5  18   9        7.01       69.48     46.86 o 
   6  18   9      850.39      978.05     43.97 o 
   7  18   9      124.87      162.25     47.61 o 
   8  18   9      179.95      162.33     50.60 o 
   9  18   9     1922.01     1886.27     55.53 o 
  10  18   9      865.47      812.63     55.12 o 
   1  19   9      279.50      310.53     43.33 o 
   2  19   9      343.88      433.37     44.89 o 
   3  19   9      202.69      120.31     44.42 o 
   4  19   9       76.71      161.56     43.77 o 
   5  19   9     1115.42     1121.11     45.40 o 
   6  19   9      113.27      146.39     44.36 o 
   7  19   9       27.47       45.67     46.54 o 
   8  19   9       32.56       -6.82     49.84 o 
   0  20   9     1299.92     1452.14     64.12 o 
   1  20   9     2087.87     2191.14     64.15 o 
   2  20   9      179.91      210.96     42.73 o 
   3  20   9      423.95      424.38     47.14 o 
   4  20   9      790.37      804.31     44.78 o 
   5  20   9     1061.15     1084.68     45.40 o 
   6  20   9     3472.19     3258.66     98.41 o 
   7  20   9     1571.98     1718.30    191.35 o 
   1  21   9       16.96       22.91     43.06 o 
   2  21   9       10.33       30.40     47.74 o 
   3  21   9        4.72       14.05     42.70 o 
   4  21   9       38.42       55.43     44.63 o 
   2   0  10     5596.99     4972.76    256.04 o 
   3   0  10    38177.14    35121.35    869.43 o 
   4   0  10    68275.41    60542.66   1299.80 o 
   5   0  10      188.66      256.33     78.51 o 
   6   0  10   117609.50   115759.10    344.29 o 
   7   0  10     7683.85     6790.00    122.03 o 
   8   0  10     9131.94     8721.71    273.47 o 
   9   0  10       20.23       85.08    107.67 o 
  10   0  10    60784.46    61947.81    265.84 o 
  11   0  10       86.53      161.25    100.24 o 
  12   0  10    13680.32    13557.96    163.43 o 
  13   0  10       47.73        0.00    124.21 o 
  14   0  10     5064.87     5042.29    141.64 o 
  15   0  10       28.65       67.55    126.38 o 
  16   0  10     9501.51     9537.64    172.14 o 
  17   0  10     9572.78     9149.77    172.14 o 
   1   1  10     1803.32     1555.70    121.18 o 
   2   1  10    14338.24    12498.13    579.67 o 
   3   1  10      945.06      873.21     94.68 o 
   4   1  10    18550.75    17361.23    641.69 o 
   5   1  10     6930.78     6537.20    122.35 o 
   6   1  10     5246.66     5254.43    122.54 o 
   7   1  10        7.50       95.19     62.63 o 
   8   1  10     5604.55     5525.18    136.71 o 
   9   1  10      537.36      552.50     71.42 o 
  10   1  10      361.74      408.53     72.36 o 
  11   1  10      472.22      552.16     66.85 o 
  12   1  10     6712.10     6923.23    134.98 o 
  13   1  10        5.70       82.55     77.47 o 
  14   1  10     3132.99     3247.88     96.29 o 
  15   1  10     1855.63     2012.92    137.28 o 
  16   1  10       65.01       82.91     94.75 o 
  17   1  10       21.82       54.84    100.12 o 
   0   2  10    21505.69    18932.77   2253.12 o 
   1   2  10      119.87      108.55     64.05 o 
   2   2  10     3002.29     3302.91    217.37 o 
   3   2  10      330.30      369.92     76.95 o 
   4   2  10    31541.13    31450.77   1343.92 o 
   5   2  10     2656.00     2715.36    139.65 o 
   6   2  10    15188.29    14448.82    595.13 o 
   7   2  10       94.25      110.72     55.55 o 
   8   2  10     1481.77     1358.41     59.84 o 
   9   2  10       75.26       95.56     56.31 o 
  10   2  10    29544.57    29560.21    916.82 o 
  11   2  10      373.22      461.80     59.78 o 
  12   2  10     8828.30     9018.99    339.05 o 
  13   2  10     2246.25     2176.94     81.46 o 
  14   2  10      570.74      699.42     81.56 o 
  15   2  10      663.77      831.58    157.98 o 
  16   2  10     2134.72     2112.04     92.61 o 
  17   2  10     1046.85     1050.16    156.89 o 
   1   3  10     4483.18     4160.54    259.48 o 
   2   3  10    80698.81    73590.98   3491.77 o 
   3   3  10     1131.48     1245.47     96.87 o 
   4   3  10    66273.70    66081.99   3494.28 o 
   5   3  10     8980.84     8929.17    405.41 o 
   6   3  10     8900.15     7936.68    306.53 o 
   7   3  10      899.93      827.26     74.31 o 
   8   3  10    27610.29    27121.64   1215.61 o 
   9   3  10     3681.43     3745.51    124.55 o 
  10   3  10     2390.94     2426.39    110.08 o 
  11   3  10      192.75      237.94     58.31 o 
  12   3  10    16754.52    16847.54    691.94 o 
  13   3  10      182.15      226.08     66.12 o 
  14   3  10     3681.50     3773.92    122.66 o 
  15   3  10     6144.51     6322.91    136.81 o 
  16   3  10     2214.07     2285.87    136.19 o 
  17   3  10      264.70      209.91     81.77 o 
   0   4  10    34104.11    33958.61   1894.81 o 
   1   4  10       17.12       87.70     53.48 o 
   2   4  10     7581.27     7412.26    271.40 o 
   3   4  10    20278.83    20094.83    809.16 o 
   4   4  10    23753.43    22946.64    984.08 o 
   5   4  10     1761.94     1683.90     60.17 o 
   6   4  10    18358.38    16956.35    625.58 o 
   7   4  10    13129.44    12119.61    336.53 o 
   8   4  10     1367.51     1300.98     60.22 o 
   9   4  10     1871.39     1981.09    127.69 o 
  10   4  10     1941.86     2035.27    109.77 o 
  11   4  10      303.52      324.04     68.47 o 
  12   4  10     2944.72     2853.94    112.60 o 
  13   4  10     1222.41     1323.00     86.54 o 
  14   4  10     4551.24     4261.53    223.64 o 
  15   4  10      856.01      846.48     67.24 o 
  16   4  10     2244.33     2154.39    100.30 o 
  17   4  10     2284.95     2060.17     91.21 o 
   1   5  10      156.70      114.52     43.25 o 
   2   5  10    46818.88    44756.52   1552.51 o 
   3   5  10     1426.89     1468.49     74.36 o 
   4   5  10    45272.44    45072.27   1790.47 o 
   5   5  10       71.59      168.29     49.43 o 
   6   5  10      948.16      921.90     52.04 o 
   7   5  10       11.07       43.51     48.20 o 
   8   5  10     3698.83     3471.56    150.97 o 
   9   5  10       82.60      122.04     52.67 o 
  10   5  10      737.62      711.30     46.99 o 
  11   5  10      767.90      763.69     51.68 o 
  12   5  10     8032.53     7455.82    336.80 o 
  13   5  10     1751.06     1697.09    104.12 o 
  14   5  10      210.86      254.75     59.09 o 
  15   5  10      359.54      360.48     65.24 o 
  16   5  10     1726.47     1708.43     68.26 o 
  17   5  10       59.23       50.90     67.99 o 
   0   6  10    54936.22    51386.76   3367.53 o 
   1   6  10     3831.58     3405.78    120.86 o 
   2   6  10    15149.94    14457.87    505.29 o 
   3   6  10       30.69      118.98     40.56 o 
   4   6  10    29774.56    28392.06    945.71 o 
   5   6  10      368.19      419.90     47.09 o 
   6   6  10    44152.76    43371.52   1712.35 o 
   7   6  10     2372.64     2286.73     61.04 o 
   8   6  10     5038.39     4728.95    190.84 o 
   9   6  10      852.87      769.89     53.63 o 
  10   6  10    33881.55    32699.26   1483.20 o 
  11   6  10     3532.97     3484.01    140.81 o 
  12   6  10    10878.79    10512.15    327.01 o 
  13   6  10     4931.15     4929.41    282.88 o 
  14   6  10     5886.09     5619.38    235.08 o 
  15   6  10      480.79      498.76     57.85 o 
  16   6  10     5731.64     5265.80    207.97 o 
  17   6  10      880.34      901.26     73.43 o 
   1   7  10     8400.30     8183.34    281.16 o 
   2   7  10     8898.09     9218.91    365.02 o 
   3   7  10      490.02      556.38     45.62 o 
   4   7  10        8.59       42.99     41.10 o 
   5   7  10      821.41      855.92     45.05 o 
   6   7  10      407.70      370.52     43.91 o 
   7   7  10     6744.02     6316.20    177.52 o 
   8   7  10    10282.21    10299.05    373.61 o 
   9   7  10     8345.36     8205.22    331.97 o 
  10   7  10     1514.24     1482.83     61.56 o 
  11   7  10     3507.98     3672.22    181.89 o 
  12   7  10      482.77      535.59     50.69 o 
  13   7  10      214.63      233.34     50.86 o 
  14   7  10     4764.95     4753.22    200.10 o 
  15   7  10     1717.97     1739.99     89.45 o 
  16   7  10      302.54      319.88     60.13 o 
   0   8  10    16673.73    15723.95    930.97 o 
   1   8  10     1855.19     1816.87     80.61 o 
   2   8  10     2101.73     2216.73     70.42 o 
   3   8  10     3515.35     3129.21    104.84 o 
   4   8  10    11165.67    10588.40    372.07 o 
   5   8  10     2782.20     2692.97     73.26 o 
   6   8  10    13999.14    14237.20    371.56 o 
   7   8  10     3208.58     3113.69     95.04 o 
   8   8  10     1573.49     1702.18     70.00 o 
   9   8  10     1141.85     1198.96     53.43 o 
  10   8  10     5513.81     5294.66    235.16 o 
  11   8  10     1792.64     1906.72     79.53 o 
  12   8  10     3893.33     3941.02    123.64 o 
  13   8  10     7386.31     7280.30    312.49 o 
  14   8  10      594.58      736.33     55.63 o 
  15   8  10      824.10      847.11     56.59 o 
  16   8  10      563.97      510.34     63.09 o 
   1   9  10     8775.59     8958.55    316.47 o 
   2   9  10    24411.51    23608.15    804.76 o 
   3   9  10      856.29      888.09     41.77 o 
   4   9  10     7347.12     7718.25    251.11 o 
   5   9  10     1599.11     1641.82     45.73 o 
   6   9  10    12834.81    12720.97    348.35 o 
   7   9  10     4400.76     4274.16    105.17 o 
   8   9  10    39823.29    39295.59   1467.59 o 
   9   9  10     4020.70     4236.97    175.32 o 
  10   9  10     1709.59     1762.64     91.06 o 
  11   9  10      145.91      199.68     51.51 o 
  12   9  10     5208.02     5203.48    173.02 o 
  13   9  10      121.22      177.12     51.13 o 
  14   9  10     9641.34     9181.52    329.87 o 
  15   9  10      765.03      729.22     58.48 o 
  16   9  10        3.15       85.94     58.04 o 
   0  10  10    24630.06    23799.20   1530.12 o 
   1  10  10    31720.21    29967.02   1006.13 o 
   2  10  10     1939.09     2001.47     65.68 o 
   3  10  10      420.36      469.60     39.01 o 
   4  10  10     1276.04     1284.88     55.49 o 
   5  10  10      122.82      157.98     43.21 o 
   6  10  10     1309.88     1229.40     47.31 o 
   7  10  10     1904.87     1959.11     45.29 o 
   8  10  10     1440.07     1349.70     47.80 o 
   9  10  10     4952.20     5030.91    188.89 o 
  10  10  10     1861.61     1878.71     85.89 o 
  11  10  10     4302.29     4375.34    205.50 o 
  12  10  10     1483.49     1548.76     69.24 o 
  13  10  10      195.14      192.46     56.21 o 
  14  10  10      111.38      161.17     56.68 o 
  15  10  10       44.16      112.05     56.29 o 
   1  11  10     7144.05     6924.44    169.66 o 
   2  11  10     4616.00     4469.65    124.16 o 
   3  11  10      834.81      871.10     39.79 o 
   4  11  10     2084.02     2095.98     55.26 o 
   5  11  10      925.55      943.14     42.83 o 
   6  11  10     7577.74     7990.88    215.43 o 
   7  11  10      357.39      367.70     45.22 o 
   8  11  10    16087.40    16160.98    516.27 o 
   9  11  10     2711.22     2792.13     88.50 o 
  10  11  10      265.50      329.18     52.25 o 
  11  11  10     5645.70     5794.46    247.72 o 
  12  11  10     3012.64     2921.18     99.27 o 
  13  11  10       11.93       76.32     60.02 o 
  14  11  10     4754.15     4445.46    200.91 o 
  15  11  10       29.49       53.56     57.43 o 
   0  12  10    32131.83    31747.74   1271.59 o 
   1  12  10     4687.86     4852.68    118.29 o 
   2  12  10    29273.47    28889.27    917.59 o 
   3  12  10      219.42      235.76     38.26 o 
   4  12  10     3154.07     2950.92     81.74 o 
   5  12  10     1115.56     1201.48     47.23 o 
   6  12  10    25982.85    26631.69    677.51 o 
   7  12  10     1615.40     1671.00     79.32 o 
   8  12  10      648.84      631.27     49.14 o 
   9  12  10      572.28      657.43     45.90 o 
  10  12  10     1050.32     1029.69     57.28 o 
  11  12  10     1999.20     2087.58     84.76 o 
  12  12  10      182.17      183.95     55.10 o 
  13  12  10     1323.90     1262.82     57.37 o 
  14  12  10      178.02      213.50     58.35 o 
   1  13  10     4590.82     4648.83    122.10 o 
   2  13  10      336.86      404.29     38.58 o 
   3  13  10     7077.68     7019.88    181.19 o 
   4  13  10     1077.91     1206.91     52.89 o 
   5  13  10      212.57      229.07     40.34 o 
   6  13  10     1456.43     1499.63     45.54 o 
   7  13  10    11932.48    12016.29    334.17 o 
   8  13  10      730.50      792.01     46.97 o 
   9  13  10     8275.78     8531.19    261.14 o 
  10  13  10       17.72       43.19     49.00 o 
  11  13  10     3061.88     3120.10    159.75 o 
  12  13  10        5.29      110.21     57.38 o 
  13  13  10      198.69      249.20     56.90 o 
  14  13  10     1744.01     1634.68     74.13 o 
   0  14  10    10580.24    10290.75    378.05 o 
   1  14  10     2963.59     2964.18     61.98 o 
   2  14  10      378.05      426.31     36.65 o 
   3  14  10      272.15      360.67     40.12 o 
   4  14  10      926.81      953.55     39.20 o 
   5  14  10     2366.98     2445.30     68.77 o 
   6  14  10      886.05      910.74     42.20 o 
   7  14  10       54.21       61.62     44.44 o 
   8  14  10     1265.45     1292.13     51.59 o 
   9  14  10     5051.62     5201.49    181.60 o 
  10  14  10       15.98       30.43     47.91 o 
  11  14  10      128.05      178.69     56.60 o 
  12  14  10      699.60      801.46     74.05 o 
  13  14  10       15.70       66.39     58.92 o 
   1  15  10      391.61      491.43     36.75 o 
   2  15  10     5304.82     5366.18    130.88 o 
   3  15  10     7852.35     7753.34    206.83 o 
   4  15  10     2480.02     2554.11     76.41 o 
   5  15  10      394.78      525.92     42.62 o 
   6  15  10     4167.58     4462.01    130.48 o 
   7  15  10     4651.13     4713.44    137.01 o 
   8  15  10     9403.01     9273.80    331.68 o 
   9  15  10     1540.31     1629.24     49.92 o 
  10  15  10     3607.98     3493.00    126.70 o 
  11  15  10      210.48      163.48     55.47 o 
  12  15  10      642.08      720.25     58.65 o 
   0  16  10      256.09      275.27     60.52 o 
   1  16  10     4298.59     4467.19    117.04 o 
   2  16  10        3.19       60.32     40.83 o 
   3  16  10     1610.53     1695.81     48.64 o 
   4  16  10      451.21      452.67     43.27 o 
   5  16  10     1954.48     2005.54     52.07 o 
   6  16  10      736.40      779.05     40.60 o 
   7  16  10     1664.37     1711.60     76.70 o 
   8  16  10       17.75       83.80     46.16 o 
   9  16  10     1896.30     2002.81     94.44 o 
  10  16  10       34.32       47.18     53.55 o 
  11  16  10     1819.97     1843.88     70.98 o 
   1  17  10     2928.64     2929.73     60.33 o 
   2  17  10      981.70     1008.66     43.55 o 
   3  17  10        0.16       61.09     42.72 o 
   4  17  10       36.42       61.59     43.44 o 
   5  17  10      183.15      241.33     43.58 o 
   6  17  10      379.11      398.42     47.09 o 
   7  17  10       27.52       47.43     46.61 o 
   8  17  10     2536.31     2571.91     89.50 o 
   9  17  10       28.87      109.13     54.68 o 
  10  17  10      467.51      494.76     57.43 o 
   0  18  10      264.57      336.38     58.10 o 
   1  18  10     1189.86     1258.15     54.03 o 
   2  18  10        3.85       97.72     43.10 o 
   3  18  10      534.40      574.51     43.35 o 
   4  18  10      455.72      503.64     44.73 o 
   5  18  10    13247.87    13042.25    389.36 o 
   6  18  10     2328.51     2286.05     67.15 o 
   7  18  10     1121.87     1117.24     61.40 o 
   8  18  10      133.71      103.78     49.49 o 
   9  18  10        9.81       14.49     50.91 o 
   1  19  10     1288.89     1278.98     41.93 o 
   2  19  10     1563.23     1560.16     45.19 o 
   3  19  10     5124.41     5373.36    162.34 o 
   4  19  10     2102.91     2152.23     78.34 o 
   5  19  10      262.91      253.78     46.15 o 
   6  19  10     1396.87     1411.25     46.03 o 
   7  19  10     1999.66     2032.44     60.58 o 
   8  19  10       91.84      160.39     51.21 o 
   0  20  10      517.35      479.45     63.09 o 
   1  20  10     1321.87     1316.16     51.58 o 
   2  20  10       50.98      103.09     47.87 o 
   3  20  10     1162.47     1192.03     57.96 o 
   4  20  10       15.96       69.43     44.37 o 
   5  20  10      468.24      442.80     46.92 o 
   6  20  10       52.59      117.27     43.93 o 
   1  21  10       24.82       44.01     46.34 o 
   2  21  10     2729.64     2565.02     47.27 o 
   3  21  10     4838.48     4777.49    237.20 o 
   1   1  11    25771.30    23300.54    946.03 o 
   2   1  11       95.31       47.34     66.64 o 
   3   1  11    19849.79    18257.42    503.96 o 
   4   1  11      705.08      724.30     60.82 o 
   5   1  11     1630.43     1474.48     57.43 o 
   6   1  11    25260.37    24282.47    495.52 o 
   7   1  11    17548.96    17421.79    125.12 o 
   8   1  11     2826.46     2927.46     79.88 o 
   9   1  11    31277.77    31272.54    419.85 o 
  10   1  11     1854.40     1966.49    178.50 o 
  11   1  11     2247.12     2344.51     87.86 o 
  12   1  11     2158.59     2366.27     90.13 o 
  13   1  11    12226.69    12486.72    275.65 o 
  14   1  11        3.63      -37.12     87.79 o 
  15   1  11    10413.03    10340.92    272.38 o 
  16   1  11     1477.83     1471.68     98.61 o 
  17   1  11      552.90      557.74     92.07 o 
   0   2  11     3404.35     3860.24    470.67 o 
   1   2  11    39710.30    37640.48   1933.96 o 
   2   2  11     1495.67     1512.04    129.89 o 
   3   2  11    19175.64    18133.34    585.65 o 
   4   2  11     2409.47     2317.72     70.92 o 
   5   2  11    52532.80    51014.78   1549.31 o 
   6   2  11     3634.40     3542.30     90.13 o 
   7   2  11    36337.88    35367.07    878.89 o 
   8   2  11     5993.68     5441.75    161.11 o 
   9   2  11     2827.40     2990.14    109.79 o 
  10   2  11     2559.08     2539.88     75.09 o 
  11   2  11     6556.58     6439.28    232.61 o 
  12   2  11     1785.13     1863.19     72.51 o 
  13   2  11      673.59      685.59     76.20 o 
  14   2  11     2274.97     2231.38     86.82 o 
  15   2  11     6473.63     6563.07    109.37 o 
  16   2  11     1696.54     1926.16    111.13 o 
  17   2  11     6728.73     6362.95    251.68 o 
   1   3  11      279.04      555.38     61.96 o 
   2   3  11     6469.35     6797.29    323.95 o 
   3   3  11      420.62      386.39     50.95 o 
   4   3  11     2721.48     3069.63    133.69 o 
   5   3  11     1448.86     1482.89     75.80 o 
   6   3  11      266.91      214.58     59.00 o 
   7   3  11     1612.69     1404.04     73.94 o 
   8   3  11     2726.27     2708.64    102.85 o 
   9   3  11     1675.73     1678.39     64.65 o 
  10   3  11      553.74      573.87     64.01 o 
  11   3  11       79.19      198.62     67.36 o 
  12   3  11     1726.14     1714.37     68.41 o 
  13   3  11        0.03       51.63     64.69 o 
  14   3  11       18.36       57.07     70.13 o 
  15   3  11      250.95      282.05     88.47 o 
  16   3  11       13.35       -1.48     85.34 o 
  17   3  11      389.87      351.55     71.91 o 
   0   4  11    22811.15    23627.24   1853.27 o 
   1   4  11    61899.61    59349.44   3784.27 o 
   2   4  11     3250.25     3566.99    169.84 o 
   3   4  11      472.29      529.77     47.36 o 
   4   4  11      672.46      644.18     43.74 o 
   5   4  11    13982.41    12702.26    478.96 o 
   6   4  11       81.44       57.94     44.84 o 
   7   4  11    16789.30    15805.49    653.07 o 
   8   4  11     2474.55     2386.01     95.54 o 
   9   4  11     3293.60     3237.54     63.39 o 
  10   4  11      807.26      866.11     62.32 o 
  11   4  11     7745.75     7796.77    287.47 o 
  12   4  11     1419.57     1418.41     96.24 o 
  13   4  11       51.45       99.71     59.38 o 
  14   4  11     7874.72     7873.02    305.92 o 
  15   4  11     2141.13     2179.46     70.59 o 
  16   4  11      174.37      204.75     72.48 o 
  17   4  11     1344.47     1240.72     86.79 o 
   1   5  11    19489.07    18583.81    725.84 o 
   2   5  11     1061.47      975.83     45.18 o 
   3   5  11    39820.32    38477.07   1347.73 o 
   4   5  11     1112.15     1287.31     45.35 o 
   5   5  11     1512.09     1372.45     53.43 o 
   6   5  11     2042.98     2042.74     87.07 o 
   7   5  11    10101.31     9668.05    328.40 o 
   8   5  11     2606.30     2262.42    115.65 o 
   9   5  11    28439.76    27314.53   1119.84 o 
  10   5  11      289.65      273.20     52.24 o 
  11   5  11     1632.74     1635.47     59.82 o 
  12   5  11      221.47      205.83     54.88 o 
  13   5  11     6494.14     6065.62    250.94 o 
  14   5  11     1026.89      972.91     66.57 o 
  15   5  11     4611.05     4436.63    185.21 o 
  16   5  11     2005.05     1881.87    106.25 o 
  17   5  11     1559.24     1473.05    119.15 o 
   0   6  11    18718.14    16873.47    952.97 o 
   1   6  11     6723.28     6674.53    252.78 o 
   2   6  11       33.65       55.31     41.07 o 
   3   6  11    17164.88    16301.39    478.09 o 
   4   6  11     2925.61     2563.07     84.54 o 
   5   6  11      483.85      491.88     45.64 o 
   6   6  11    13696.39    13107.37    429.26 o 
   7   6  11      965.52     1023.13     46.45 o 
   8   6  11     4535.92     4733.00    221.81 o 
   9   6  11     5128.31     4884.13    188.61 o 
  10   6  11     1819.81     1903.80     95.07 o 
  11   6  11      114.90      168.06     52.60 o 
  12   6  11     1199.07     1139.84     56.62 o 
  13   6  11      364.97      452.47     56.09 o 
  14   6  11     4663.27     4579.89    192.36 o 
  15   6  11       47.63       86.42     58.26 o 
  16   6  11     3192.28     2944.67    126.19 o 
   1   7  11    11759.40    12094.83    471.03 o 
   2   7  11     1738.67     1749.64     75.62 o 
   3   7  11    19420.93    18874.26    593.90 o 
   4   7  11     1092.95     1213.32     45.40 o 
   5   7  11       28.47       75.43     43.28 o 
   6   7  11     2373.40     2477.81     75.97 o 
   7   7  11    21585.94    20647.33    575.95 o 
   8   7  11      577.66      651.99     49.94 o 
   9   7  11    19849.31    19356.57    908.20 o 
  10   7  11     7290.21     7213.52    333.30 o 
  11   7  11      157.12      179.97     57.89 o 
  12   7  11      595.94      697.78     52.46 o 
  13   7  11     5930.57     5827.63    219.56 o 
  14   7  11      546.71      634.79     59.77 o 
  15   7  11     2176.23     2069.40    127.62 o 
  16   7  11     1256.51     1166.24     83.50 o 
   0   8  11    56893.36    55050.46   3148.94 o 
   1   8  11    30230.66    29346.58   1122.05 o 
   2   8  11      727.12      631.03     43.21 o 
   3   8  11     1101.81     1205.76     45.44 o 
   4   8  11       37.55      118.07     42.93 o 
   5   8  11     7544.79     7469.81    207.52 o 
   6   8  11    11746.28    11362.32    333.55 o 
   7   8  11     3277.17     3276.52     96.91 o 
   8   8  11        3.58       57.47     50.03 o 
   9   8  11    15961.05    16013.06    663.15 o 
  10   8  11     1839.95     1960.69    128.83 o 
  11   8  11    20319.80    20081.72    748.09 o 
  12   8  11      213.18      224.78     56.01 o 
  13   8  11     1886.60     1874.61     78.54 o 
  14   8  11      116.84      144.08     54.60 o 
  15   8  11      429.65      445.29     62.16 o 
  16   8  11     1114.90     1081.84     70.21 o 
   1   9  11     3590.70     3196.97    106.14 o 
   2   9  11     8769.18     8725.65    323.57 o 
   3   9  11       80.82      182.38     43.83 o 
   4   9  11       20.58      132.36     43.61 o 
   5   9  11     2462.87     2362.83     88.66 o 
   6   9  11     8740.20     8608.00    191.18 o 
   7   9  11      269.07      306.77     41.83 o 
   8   9  11     9661.85     9784.33    331.49 o 
   9   9  11       25.21      104.35     48.99 o 
  10   9  11      655.64      631.10     53.74 o 
  11   9  11     2898.68     2835.21    166.01 o 
  12   9  11     2860.28     2828.92    156.73 o 
  13   9  11     1049.43     1030.71     51.33 o 
  14   9  11       46.60       86.73     54.17 o 
  15   9  11       60.28       90.35     58.58 o 
   0  10  11     1207.92     1189.73     69.82 o 
   1  10  11    13581.95    13017.62    460.70 o 
   2  10  11     3536.98     3562.72    130.23 o 
   3  10  11        5.10       27.52     40.55 o 
   4  10  11     4395.94     4237.66    145.67 o 
   5  10  11     4453.05     4431.07    111.64 o 
   6  10  11      485.89      538.16     48.34 o 
   7  10  11     3239.55     3234.37     72.56 o 
   8  10  11     1486.70     1662.38     72.04 o 
   9  10  11     2370.36     2301.25     79.80 o 
  10  10  11     2318.38     2319.88     83.54 o 
  11  10  11    10028.15    10208.57    381.75 o 
  12  10  11     1304.60     1337.44     58.39 o 
  13  10  11     2133.80     2253.46    121.99 o 
  14  10  11      522.16      508.35     52.55 o 
  15  10  11     1105.64     1081.48     64.90 o 
   1  11  11    20963.13    20957.92    643.23 o 
   2  11  11     4544.92     4487.66    154.22 o 
   3  11  11    27558.79    27068.84    788.49 o 
   4  11  11       36.78      134.99     44.52 o 
   5  11  11     1024.88      994.85     44.38 o 
   6  11  11     7684.61     7640.24    233.36 o 
   7  11  11     4128.25     4196.27    146.75 o 
   8  11  11     9036.55     9381.94    228.43 o 
   9  11  11    13166.63    13011.10    512.75 o 
  10  11  11      310.16      414.69     53.94 o 
  11  11  11     1385.45     1418.96     57.54 o 
  12  11  11     4269.39     4426.57    211.49 o 
  13  11  11     1893.97     1757.17     69.21 o 
  14  11  11     2303.29     2226.62     91.87 o 
   0  12  11    37213.64    37396.09   1698.39 o 
   1  12  11      288.68      288.98     38.38 o 
   2  12  11     2616.62     2521.84     49.72 o 
   3  12  11       19.31       57.40     39.70 o 
   4  12  11     5135.99     5123.46    137.13 o 
   5  12  11     2362.10     2477.60     56.55 o 
   6  12  11     3562.71     3656.20    116.29 o 
   7  12  11     1081.08     1133.96     47.17 o 
   8  12  11     3186.69     3206.20     89.01 o 
   9  12  11     4593.03     4611.67    117.47 o 
  10  12  11    15708.78    15780.30    572.68 o 
  11  12  11      748.01      827.16     52.78 o 
  12  12  11      403.87      365.41     53.52 o 
  13  12  11       16.12      142.50     61.52 o 
  14  12  11      545.38      544.31     59.04 o 
   1  13  11      521.70      589.74     39.88 o 
   2  13  11      379.72      427.14     41.05 o 
   3  13  11    18552.22    18262.39    533.18 o 
   4  13  11      331.39      351.65     41.28 o 
   5  13  11      747.90      824.20     44.67 o 
   6  13  11      660.65      720.20     43.38 o 
   7  13  11      943.63     1001.06     48.16 o 
   8  13  11      494.33      619.37     45.55 o 
   9  13  11      971.43      941.28     49.51 o 
  10  13  11     5185.69     5135.47    182.08 o 
  11  13  11       46.15       75.65     54.75 o 
  12  13  11      241.37      275.59     55.51 o 
  13  13  11     3347.93     3144.24    152.74 o 
   0  14  11    26829.58    27065.10   1270.02 o 
   1  14  11     4771.74     4754.50    115.22 o 
   2  14  11      885.97      947.72     39.31 o 
   3  14  11     1523.97     1535.56     45.40 o 
   4  14  11     8203.18     8154.27    249.58 o 
   5  14  11     7487.42     7665.14    225.66 o 
   6  14  11     4671.95     4829.02    142.73 o 
   7  14  11     1008.73     1125.10     51.17 o 
   8  14  11        3.62       42.95     44.61 o 
   9  14  11     1884.85     1822.57     53.05 o 
  10  14  11     8051.65     8326.49    275.11 o 
  11  14  11     6298.42     6384.71    249.49 o 
  12  14  11        5.95       -7.90     59.52 o 
  13  14  11     1225.29     1238.75     72.01 o 
   1  15  11      918.05      918.81     45.50 o 
   2  15  11    11483.49    11488.28    253.36 o 
   3  15  11       90.90      133.55     41.05 o 
   4  15  11      355.62      347.19     40.23 o 
   5  15  11      452.17      507.45     41.51 o 
   6  15  11       16.50      119.78     44.91 o 
   7  15  11     2162.84     2248.38     56.78 o 
   8  15  11     6123.94     6319.81    206.87 o 
   9  15  11      417.21      446.64     51.93 o 
  10  15  11     1380.96     1323.70     63.09 o 
  11  15  11      497.33      490.02     57.20 o 
  12  15  11     2488.71     2339.34     62.11 o 
   0  16  11      315.89      247.35     60.48 o 
   1  16  11        8.06       48.23     40.15 o 
   2  16  11     1513.43     1548.49     52.99 o 
   3  16  11     1015.63     1142.82     41.15 o 
   4  16  11      107.01      204.26     44.82 o 
   5  16  11    17266.08    17055.42    398.93 o 
   6  16  11     1283.61     1201.26     51.95 o 
   7  16  11     2094.41     2033.50     64.71 o 
   8  16  11      103.04      169.15     47.36 o 
   9  16  11      134.31      200.03     52.19 o 
  10  16  11      755.28      696.86     53.25 o 
  11  16  11     1743.70     1625.42     80.88 o 
   1  17  11     1471.14     1446.79     64.65 o 
   2  17  11    15716.31    16161.94    401.71 o 
   3  17  11     4181.40     4248.57    122.00 o 
   4  17  11     6215.86     6208.85    150.51 o 
   5  17  11       96.47      160.01     40.70 o 
   6  17  11     2005.40     2060.18     52.94 o 
   7  17  11     4350.67     4419.21    167.00 o 
   8  17  11     5075.15     5131.45    142.98 o 
   9  17  11     1149.04     1198.58     55.76 o 
  10  17  11       78.71      107.04     54.09 o 
   0  18  11     2121.28     2062.09     65.85 o 
   1  18  11      499.99      560.91     42.50 o 
   2  18  11      206.08      251.27     42.10 o 
   3  18  11       48.18      118.62     42.24 o 
   4  18  11     3518.46     3592.00    102.33 o 
   5  18  11        2.63       26.03     45.84 o 
   6  18  11     1112.91     1175.43     55.35 o 
   7  18  11     1614.93     1654.49     51.96 o 
   8  18  11     1369.86     1361.30     51.89 o 
   9  18  11       22.00        4.59     56.73 o 
   1  19  11      139.77      145.14     44.98 o 
   2  19  11     1839.59     1891.24     65.25 o 
   3  19  11     2626.57     2562.52     64.65 o 
   4  19  11     1876.60     1832.86     55.05 o 
   5  19  11        7.24       88.64     43.70 o 
   6  19  11     3315.61     3342.87    135.87 o 
   7  19  11       98.61      117.51     50.24 o 
   0  20  11      144.35      226.30     66.74 o 
   1  20  11     2697.01     2480.03     83.31 o 
   2  20  11       72.30      110.82     46.69 o 
   3  20  11      194.48      218.55     44.63 o 
   4  20  11     9415.45     9136.92    272.82 o 
   5  20  11     5333.43     5128.97    189.59 o 
   2   0  12     5615.11     5389.43    330.12 o 
   3   0  12     6926.17     6100.79    423.82 o 
   4   0  12     5400.22     4819.56    400.94 o 
   5   0  12       63.92       92.04     89.00 o 
   6   0  12    37420.76    36199.20    375.88 o 
   7   0  12     9643.33     9435.37    138.37 o 
   8   0  12     3916.27     4030.77    111.13 o 
   9   0  12     5148.87     4950.75    165.61 o 
  10   0  12     4444.22     4561.43    157.84 o 
  11   0  12       89.24      276.74     98.06 o 
  12   0  12      359.25      357.36     95.88 o 
  13   0  12     3068.20     3312.13    117.67 o 
  14   0  12       48.59       84.98    128.56 o 
  15   0  12      338.12      274.56    132.92 o 
  16   0  12     9614.94     9585.58    146.00 o 
  17   0  12       35.79       76.27    143.82 o 
   1   1  12       17.66       47.15     58.65 o 
   2   1  12    14881.96    14273.90    522.11 o 
   3   1  12      778.51      754.17     60.12 o 
   4   1  12      945.45      725.76     49.49 o 
   5   1  12        1.07       15.97     50.92 o 
   6   1  12      292.78      251.07     51.36 o 
   7   1  12     2742.29     2632.28     58.71 o 
   8   1  12    10740.08    10736.79    136.42 o 
   9   1  12     3389.72     3410.97     73.62 o 
  10   1  12       46.03      177.48     70.76 o 
  11   1  12        2.09       53.96     72.43 o 
  12   1  12     1126.50     1086.93     72.42 o 
  13   1  12      298.64      279.11    123.12 o 
  14   1  12     1129.42     1185.83     84.26 o 
  15   1  12      800.07      894.14     97.07 o 
  16   1  12     2147.02     1991.91    101.69 o 
  17   1  12      167.28      238.60    101.69 o 
   0   2  12    13001.72    11765.23   1317.23 o 
   1   2  12     1701.24     1659.25     81.15 o 
   2   2  12     1073.09     1078.74     63.71 o 
   3   2  12     1598.48     1273.13     67.50 o 
   4   2  12      379.51      414.04     59.86 o 
   5   2  12       30.01       76.57     60.51 o 
   6   2  12      456.50      475.00     56.13 o 
   7   2  12      800.81      701.95     54.70 o 
   8   2  12      340.59      358.20     65.30 o 
   9   2  12     7343.40     7330.87    218.14 o 
  10   2  12     1687.61     1749.06     70.32 o 
  11   2  12      424.71      427.66     72.36 o 
  12   2  12     1993.17     2080.58     78.54 o 
  13   2  12     1397.05     1384.62     76.95 o 
  14   2  12      466.39      529.26     80.10 o 
  15   2  12      486.69      502.59     85.26 o 
  16   2  12     1117.55     1136.31     92.07 o 
  17   2  12        5.81        6.30     90.58 o 
   1   3  12       16.83       70.58     53.29 o 
   2   3  12    14958.09    13221.22    892.91 o 
   3   3  12     3163.02     2981.61    159.15 o 
   4   3  12     5635.75     5716.46    222.19 o 
   5   3  12        3.14       22.66     59.16 o 
   6   3  12       77.75       95.50     63.58 o 
   7   3  12     2049.76     1967.95     97.81 o 
   8   3  12    28215.87    28140.89    383.98 o 
   9   3  12     4997.21     5152.69    221.02 o 
  10   3  12      155.73       74.65     67.47 o 
  11   3  12      654.61      802.16     76.30 o 
  12   3  12      172.10      202.44     67.57 o 
  13   3  12     3611.31     3714.09    192.36 o 
  14   3  12     6614.97     6657.12    261.90 o 
  15   3  12     6998.27     6788.39    176.33 o 
  16   3  12     2903.57     2790.88    106.28 o 
   0   4  12    14620.05    13713.32   1678.95 o 
   1   4  12     4682.16     4534.27    223.94 o 
   2   4  12      374.45      289.11     52.71 o 
   3   4  12        8.90       24.68     55.46 o 
   4   4  12    12305.82    11422.03    686.28 o 
   5   4  12      275.56      211.67     52.43 o 
   6   4  12    19771.91    18381.40    774.40 o 
   7   4  12      131.32      159.94     49.25 o 
   8   4  12     3401.21     3110.26    104.08 o 
   9   4  12      928.08      984.60     59.27 o 
  10   4  12     4014.30     4006.34    144.05 o 
  11   4  12     5679.75     5901.73    335.59 o 
  12   4  12      107.76      103.06     64.13 o 
  13   4  12     1638.70     1587.09     72.27 o 
  14   4  12      934.91      994.41     61.22 o 
  15   4  12       68.37      127.69     73.58 o 
  16   4  12     6204.05     5796.04    237.20 o 
   1   5  12     2103.84     1868.30     99.06 o 
   2   5  12       17.59       63.07     46.55 o 
   3   5  12     2314.77     1972.97     80.56 o 
   4   5  12      297.47      298.77     48.12 o 
   5   5  12      186.33      206.74     43.91 o 
   6   5  12      494.47      466.07     46.57 o 
   7   5  12       36.37       97.91     44.36 o 
   8   5  12     1146.06     1145.15     57.69 o 
   9   5  12     3896.29     3919.03    193.74 o 
  10   5  12     3113.42     3026.24    131.57 o 
  11   5  12     2075.86     1923.24     85.55 o 
  12   5  12     1650.17     1602.46    113.83 o 
  13   5  12       11.66       22.10     54.89 o 
  14   5  12     1887.57     1853.85     83.84 o 
  15   5  12     6580.30     6112.21    220.30 o 
  16   5  12       57.80      104.14     70.97 o 
   0   6  12    45210.04    44741.89   1909.12 o 
   1   6  12      209.24      303.35     44.53 o 
   2   6  12     2452.66     2340.19     75.48 o 
   3   6  12      496.56      606.69     44.32 o 
   4   6  12      565.84      528.37     44.04 o 
   5   6  12      880.31      889.85     45.61 o 
   6   6  12    11392.81    10895.67    352.28 o 
   7   6  12     3933.20     3693.35     93.08 o 
   8   6  12       64.61      109.36     52.22 o 
   9   6  12      619.82      638.83     48.43 o 
  10   6  12    12935.62    12501.29    476.35 o 
  11   6  12     1284.39     1399.69    104.45 o 
  12   6  12     4033.77     3959.66    211.18 o 
  13   6  12     1192.89     1155.59     60.45 o 
  14   6  12      942.33      801.31     65.65 o 
  15   6  12      459.92      378.89     60.78 o 
  16   6  12     3988.10     3578.88    149.17 o 
   1   7  12     8530.09     8459.80    259.33 o 
   2   7  12    22990.02    21841.52    760.03 o 
   3   7  12    26168.35    25003.92    853.34 o 
   4   7  12     4160.94     4024.02    148.29 o 
   5   7  12     3722.69     3644.94    115.32 o 
   6   7  12      745.15      765.11     48.98 o 
   7   7  12     3421.92     3297.21    112.02 o 
   8   7  12    16668.04    16018.00    626.05 o 
   9   7  12     1055.98      991.40     57.31 o 
  10   7  12      241.98      283.11     51.34 o 
  11   7  12       89.42      122.91     50.24 o 
  12   7  12     5002.45     4870.44    197.98 o 
  13   7  12     2029.96     1866.48    102.75 o 
  14   7  12     1285.26     1288.91     62.04 o 
  15   7  12     1815.05     1739.21     69.29 o 
  16   7  12      105.75      127.42     63.29 o 
   0   8  12     1109.41     1223.73     62.59 o 
   1   8  12      994.32     1029.07     44.77 o 
   2   8  12     2270.59     2100.92     83.47 o 
   3   8  12     1160.60     1091.62     55.15 o 
   4   8  12     1680.60     1667.24     53.93 o 
   5   8  12     2079.76     2224.27     75.58 o 
   6   8  12     1419.28     1481.51     56.20 o 
   7   8  12     4747.95     4691.98    144.14 o 
   8   8  12      497.70      478.03     50.81 o 
   9   8  12     3898.35     3750.95    178.60 o 
  10   8  12       54.44      101.67     48.53 o 
  11   8  12     2121.23     2188.93    124.96 o 
  12   8  12     3914.09     3988.50    165.01 o 
  13   8  12     1091.74     1136.40     77.96 o 
  14   8  12      736.97      691.64     65.29 o 
  15   8  12       54.49      116.77     62.93 o 
   1   9  12     1571.84     1688.06     62.53 o 
   2   9  12    11554.19    11434.84    458.43 o 
   3   9  12     9321.05     9191.12    298.90 o 
   4   9  12    17361.57    17228.08    440.31 o 
   5   9  12     6464.20     6406.09    205.35 o 
   6   9  12     1750.08     1685.08     50.24 o 
   7   9  12     1959.27     1929.78     62.69 o 
   8   9  12    18806.28    18496.43    521.03 o 
   9   9  12      758.83      869.13     53.26 o 
  10   9  12     3805.60     3964.30    190.38 o 
  11   9  12     1077.21     1094.62     60.22 o 
  12   9  12     1732.97     1765.55     62.08 o 
  13   9  12     1347.82     1318.89     53.78 o 
  14   9  12     2537.22     2443.46    130.91 o 
  15   9  12     1164.21     1134.69     78.60 o 
   0  10  12    59145.26    56200.33   2844.80 o 
   1  10  12       46.09       94.44     37.33 o 
   2  10  12      623.52      637.46     39.92 o 
   3  10  12     3262.99     3496.12     92.46 o 
   4  10  12      539.77      548.09     45.91 o 
   5  10  12    15285.82    15215.20    383.73 o 
   6  10  12     7252.42     7411.01    212.50 o 
   7  10  12     1823.66     1737.40     47.83 o 
   8  10  12     1133.52     1141.85     49.71 o 
   9  10  12     2874.02     2979.82    113.85 o 
  10  10  12    20443.73    20966.73    919.77 o 
  11  10  12     6135.77     6238.72    256.68 o 
  12  10  12      675.04      765.07     62.73 o 
  13  10  12       24.07       57.73     56.41 o 
  14  10  12       23.91      -12.83     55.58 o 
  15  10  12     3734.45     3384.64    129.61 o 
   1  11  12      316.44      327.38     38.44 o 
   2  11  12       62.38      143.42     37.24 o 
   3  11  12     7427.02     7183.98    184.42 o 
   4  11  12        0.92       16.54     42.08 o 
   5  11  12      789.89      912.05     47.37 o 
   6  11  12      300.47      338.74     43.74 o 
   7  11  12      613.17      643.43     44.86 o 
   8  11  12      399.68      430.75     47.94 o 
   9  11  12      105.61      185.89     51.87 o 
  10  11  12     1591.73     1736.12     66.30 o 
  11  11  12     1052.30     1095.08     55.37 o 
  12  11  12      496.73      498.08     56.22 o 
  13  11  12     1106.33     1118.98     72.90 o 
  14  11  12      175.75      195.65     55.04 o 
   0  12  12    21085.22    20356.37    795.73 o 
   1  12  12     1880.42     1958.17     47.22 o 
   2  12  12     1246.55     1173.30     56.42 o 
   3  12  12      708.93      772.99     41.37 o 
   4  12  12     6048.29     6061.51    209.85 o 
   5  12  12     8537.18     8685.19    241.36 o 
   6  12  12     8310.29     8194.16    176.46 o 
   7  12  12     1866.20     2035.63     81.02 o 
   8  12  12       39.76       87.18     45.53 o 
   9  12  12     1364.07     1478.87     84.78 o 
  10  12  12     9393.62     9383.80    428.96 o 
  11  12  12     5413.58     5396.14    216.51 o 
  12  12  12     5979.00     5816.40    241.38 o 
  13  12  12      695.92      639.24     69.15 o 
   1  13  12     2065.20     2083.55     56.97 o 
   2  13  12    25338.53    25332.96    757.20 o 
   3  13  12    14307.19    14660.81    357.65 o 
   4  13  12     2153.67     2297.20     96.61 o 
   5  13  12        5.39      138.90     43.02 o 
   6  13  12      102.47      190.67     46.55 o 
   7  13  12     6761.15     6969.41    159.26 o 
   8  13  12    18095.74    18011.80    491.31 o 
   9  13  12     1814.05     1893.44     70.27 o 
  10  13  12      318.41      389.59     53.78 o 
  11  13  12     3071.96     3002.38     85.82 o 
  12  13  12     4739.89     4588.17    153.97 o 
  13  13  12     2714.12     2618.72    112.17 o 
   0  14  12     5417.82     5473.85    310.74 o 
   1  14  12        3.66       10.45     40.18 o 
   2  14  12      195.45      304.49     42.75 o 
   3  14  12       13.41       92.99     40.35 o 
   4  14  12      567.53      615.79     45.81 o 
   5  14  12     1383.73     1358.84     47.20 o 
   6  14  12     3782.11     4045.63    113.31 o 
   7  14  12       26.70       32.88     45.33 o 
   8  14  12      462.33      525.94     47.03 o 
   9  14  12       22.30      121.94     52.06 o 
  10  14  12     3631.36     3702.33    178.35 o 
  11  14  12     1402.86     1345.88     64.64 o 
  12  14  12     1328.04     1262.07     59.05 o 
   1  15  12     2855.78     2819.39     83.39 o 
   2  15  12     8447.38     8339.82    242.49 o 
   3  15  12     5517.62     5779.78    135.07 o 
   4  15  12    15198.35    14930.89    374.34 o 
   5  15  12      642.58      668.08     48.24 o 
   6  15  12      612.24      606.40     49.43 o 
   7  15  12     1432.33     1461.93     53.36 o 
   8  15  12     6994.08     7011.99    201.18 o 
   9  15  12     1874.56     1940.99     70.25 o 
  10  15  12      209.49      229.80     53.25 o 
  11  15  12      966.49      919.65     64.06 o 
   0  16  12    11557.64    11752.15    521.78 o 
   1  16  12     9486.39     9782.73    258.71 o 
   2  16  12      303.94      341.46     44.13 o 
   3  16  12      186.41      270.67     39.90 o 
   4  16  12     5999.96     5895.83    150.97 o 
   5  16  12     6060.28     6240.14    175.21 o 
   6  16  12     6394.98     6495.25    217.47 o 
   7  16  12      240.08      286.48     46.75 o 
   8  16  12       33.32       76.87     49.32 o 
   9  16  12     1362.94     1356.29     63.34 o 
  10  16  12     6856.62     6284.93    250.01 o 
   1  17  12      562.21      626.11     40.41 o 
   2  17  12      767.67      929.71     48.80 o 
   3  17  12       44.63       39.37     41.33 o 
   4  17  12     1853.97     1818.23     55.20 o 
   5  17  12     1940.56     2082.33     66.51 o 
   6  17  12      351.69      332.26     46.70 o 
   7  17  12     1577.53     1715.52     57.35 o 
   8  17  12     2025.32     2119.20     97.42 o 
   9  17  12       21.84       32.22     49.84 o 
   0  18  12     3160.39     3191.50    126.03 o 
   1  18  12     8123.54     8331.75    214.28 o 
   2  18  12      883.69      907.55     45.58 o 
   3  18  12      369.34      427.45     45.09 o 
   4  18  12    11224.55    11276.09    284.27 o 
   5  18  12     3283.39     3439.33     94.79 o 
   6  18  12    14225.03    13760.71    406.04 o 
   7  18  12     1001.53     1060.16     50.54 o 
   8  18  12      440.21      482.67     53.46 o 
   1  19  12      195.52      260.23     43.87 o 
   2  19  12     6981.31     6771.39    221.24 o 
   3  19  12     2368.37     2414.27     73.81 o 
   4  19  12      884.99      869.72     46.55 o 
   5  19  12     1856.04     1851.59     83.02 o 
   6  19  12      866.90      903.26     52.25 o 
   0  20  12        6.31       92.53     59.66 o 
   1  20  12       21.81       75.90     48.31 o 
   2  20  12      983.62      909.15     50.09 o 
   3  20  12      641.49      597.93     48.42 o 
   4  20  12      102.90      105.79     46.25 o 
   1   1  13     1000.77      824.68     61.98 o 
   2   1  13     1467.31     1105.35     65.27 o 
   3   1  13    10780.46     9707.41    336.85 o 
   4   1  13    15255.44    14197.26    290.11 o 
   5   1  13     5608.20     5301.13    112.39 o 
   6   1  13     3792.85     3558.33     58.03 o 
   7   1  13     2452.78     2393.33     60.93 o 
   8   1  13      678.15      702.05     60.02 o 
   9   1  13     9102.21     9313.37     98.91 o 
  10   1  13     2744.90     2836.76    119.24 o 
  11   1  13     6191.00     6551.71    129.79 o 
  12   1  13       12.74      108.12     76.30 o 
  13   1  13      268.54      323.77     89.37 o 
  14   1  13     1064.69     1060.32    118.76 o 
  15   1  13      873.77     1038.08     98.58 o 
  16   1  13     1441.21     1447.36     91.07 o 
   0   2  13    10160.10     9351.42   1071.00 o 
   1   2  13     3976.38     3634.01    203.49 o 
   2   2  13    11667.30    11080.27    451.49 o 
   3   2  13     3705.17     3480.10    138.12 o 
   4   2  13     1450.44     1369.82     62.59 o 
   5   2  13     9494.57     9351.54    390.94 o 
   6   2  13     1853.86     1879.69     63.33 o 
   7   2  13     8811.87     8746.57    235.98 o 
   8   2  13     6147.40     6041.37    122.79 o 
   9   2  13     1971.82     1914.25     67.78 o 
  10   2  13     3277.44     3301.38     94.47 o 
  11   2  13     8413.32     8663.70    294.84 o 
  12   2  13    13622.83    14362.01    425.77 o 
  13   2  13      212.42      251.33     85.82 o 
  14   2  13        0.37       87.02     73.18 o 
  15   2  13     1129.47     1092.79     88.38 o 
  16   2  13        4.70       19.43     89.51 o 
   1   3  13     1744.36     1626.07     89.64 o 
   2   3  13      584.88      636.46     59.09 o 
   3   3  13      152.35      176.44     54.31 o 
   4   3  13       15.07       45.84     64.66 o 
   5   3  13       63.55       80.13     58.93 o 
   6   3  13     2940.09     2874.59    129.27 o 
   7   3  13     2950.45     2795.96    103.04 o 
   8   3  13      984.75      999.15     59.83 o 
   9   3  13      517.32      635.21     81.41 o 
  10   3  13      552.86      649.47     70.57 o 
  11   3  13     1226.65     1143.48     67.92 o 
  12   3  13        1.92      182.63     76.22 o 
  13   3  13      574.65      696.73     75.54 o 
  14   3  13      527.01      489.52     75.96 o 
  15   3  13      351.23      315.83     85.83 o 
  16   3  13      427.85      426.64     83.01 o 
   0   4  13      392.33      368.08     83.96 o 
   1   4  13     2739.72     2726.44    178.96 o 
   2   4  13      681.50      712.62     54.01 o 
   3   4  13      493.14      623.73     55.41 o 
   4   4  13     3271.71     3072.51    195.31 o 
   5   4  13     1335.91     1363.26     81.46 o 
   6   4  13     6773.31     6413.63    327.22 o 
   7   4  13     3530.04     3332.57    143.73 o 
   8   4  13      587.01      545.96     70.91 o 
   9   4  13       17.07       68.15     60.47 o 
  10   4  13      470.14      434.94     61.46 o 
  11   4  13     7527.48     7234.88    341.07 o 
  12   4  13     3868.16     3958.15    220.48 o 
  13   4  13     9758.33     9477.88    558.58 o 
  14   4  13      101.88      204.32     62.99 o 
  15   4  13       34.21       15.39     74.98 o 
  16   4  13      437.94      472.95     80.78 o 
   1   5  13     4112.31     3996.44    284.01 o 
   2   5  13     3666.87     3491.43    244.38 o 
   3   5  13    11795.65    11396.29    653.57 o 
   4   5  13     3961.62     3682.69    249.10 o 
   5   5  13       22.87       60.80     50.66 o 
   6   5  13     4482.11     4335.99    151.63 o 
   7   5  13      731.22      763.41     51.11 o 
   8   5  13     1912.70     1754.46     74.23 o 
   9   5  13     9890.67     9461.04    432.15 o 
  10   5  13     3167.51     3154.62    155.96 o 
  11   5  13        4.32       88.11     52.43 o 
  12   5  13     1402.92     1433.08     96.46 o 
  13   5  13     6302.56     6079.37    379.79 o 
  14   5  13     2352.21     2395.32    105.96 o 
  15   5  13     3516.87     3209.41    228.65 o 
  16   5  13       34.30       32.97     71.04 o 
   0   6  13     7184.90     7254.15    463.82 o 
   1   6  13    13454.36    12686.03    586.56 o 
   2   6  13    15267.33    14643.04    730.19 o 
   3   6  13     2736.06     2676.25    121.49 o 
   4   6  13       45.95       87.65     42.07 o 
   5   6  13    12016.77    11046.77    364.46 o 
   6   6  13      100.53      160.28     46.20 o 
   7   6  13     1407.53     1343.23     66.92 o 
   8   6  13      103.20       99.18     48.73 o 
   9   6  13     1838.69     1774.12    148.77 o 
  10   6  13      294.99      337.74     63.87 o 
  11   6  13        6.88       42.63     58.94 o 
  12   6  13      734.56      875.33     55.78 o 
  13   6  13     6519.50     6583.78    301.89 o 
  14   6  13      698.99      669.10     63.85 o 
  15   6  13     3317.12     3138.69    165.04 o 
  16   6  13      270.68      261.75     69.62 o 
   1   7  13      432.33      443.81     45.24 o 
   2   7  13     2895.27     2634.91     96.30 o 
   3   7  13     2804.77     2718.37    108.82 o 
   4   7  13     1726.30     1667.77     52.14 o 
   5   7  13     1338.06     1294.77     45.20 o 
   6   7  13        0.58       88.29     47.53 o 
   7   7  13      187.63      327.08     45.76 o 
   8   7  13     1504.69     1464.43     49.99 o 
   9   7  13     4123.08     4169.78    187.53 o 
  10   7  13        8.23       48.20     51.50 o 
  11   7  13     2043.52     2075.99    183.32 o 
  12   7  13        3.95        6.21     54.07 o 
  13   7  13      126.28      209.54     60.07 o 
  14   7  13      463.67      517.50     64.20 o 
  15   7  13     1121.35     1059.35     69.80 o 
   0   8  13      150.13      212.31     58.97 o 
   1   8  13    33597.70    33115.32   1303.22 o 
   2   8  13     9594.55     9643.25    313.71 o 
   3   8  13       82.01      152.42     43.53 o 
   4   8  13    16636.34    15784.62    538.94 o 
   5   8  13    28225.08    26757.87    884.03 o 
   6   8  13    15904.96    15716.00    467.27 o 
   7   8  13     5548.86     5500.50    185.39 o 
   8   8  13      897.29      938.62     64.64 o 
   9   8  13      426.17      470.92     51.42 o 
  10   8  13       11.80      114.66     50.80 o 
  11   8  13    11489.19    11714.87    472.16 o 
  12   8  13     1669.64     1574.60     84.78 o 
  13   8  13       38.63      118.31     58.39 o 
  14   8  13     3045.95     3029.78    110.35 o 
  15   8  13     1281.15     1318.73     76.96 o 
   1   9  13     5122.09     5213.20    181.42 o 
   2   9  13      274.73      270.45     44.68 o 
   3   9  13       39.15       92.34     40.88 o 
   4   9  13     2250.08     2250.39     57.03 o 
   5   9  13     2860.98     2752.22     81.09 o 
   6   9  13     3262.72     3116.37    145.25 o 
   7   9  13    16861.17    16469.97    521.23 o 
   8   9  13      193.53      229.96     46.56 o 
   9   9  13      462.54      580.30     60.21 o 
  10   9  13        0.26      -37.72     51.24 o 
  11   9  13     5795.54     5677.94    219.93 o 
  12   9  13      800.61      846.25     54.79 o 
  13   9  13     3937.07     3981.80    144.39 o 
  14   9  13      836.05      800.94     63.06 o 
  15   9  13        4.46       24.57     61.36 o 
   0  10  13      889.37      869.89     61.65 o 
   1  10  13      314.00      333.59     38.94 o 
   2  10  13      115.21      177.51     41.12 o 
   3  10  13     2745.58     2869.99     88.82 o 
   4  10  13      615.66      681.90     47.05 o 
   5  10  13      594.37      523.02     45.96 o 
   6  10  13     1940.03     1963.53     61.67 o 
   7  10  13      476.82      556.11     48.40 o 
   8  10  13      571.07      587.58     47.23 o 
   9  10  13      315.09      368.06     48.11 o 
  10  10  13       84.20       59.49     54.23 o 
  11  10  13     2373.46     2432.67     86.64 o 
  12  10  13       21.83       52.08     61.93 o 
  13  10  13     2145.36     2021.54     61.61 o 
  14  10  13      352.87      406.43     55.57 o 
   1  11  13     9775.43     9852.05    332.42 o 
   2  11  13     6866.47     6940.69    171.41 o 
   3  11  13    17950.98    18174.13    475.24 o 
   4  11  13     6809.32     7195.81    222.31 o 
   5  11  13      228.10      332.89     44.71 o 
   6  11  13     2046.51     2038.89     64.85 o 
   7  11  13    18286.73    18054.49    431.25 o 
   8  11  13     2643.43     2725.56     77.74 o 
   9  11  13     6392.26     6588.29    254.99 o 
  10  11  13     1279.47     1297.37     54.95 o 
  11  11  13     1489.96     1493.76     69.40 o 
  12  11  13     1622.78     1542.31     63.92 o 
  13  11  13     9220.30     8616.43    378.55 o 
  14  11  13     4384.42     4170.91    152.02 o 
   0  12  13     1729.17     1670.73     73.45 o 
   1  12  13    15677.24    15393.12    410.98 o 
   2  12  13      197.88      288.55     39.96 o 
   3  12  13      168.69      186.92     41.80 o 
   4  12  13     6375.34     6561.61    123.49 o 
   5  12  13     8563.12     8442.51    219.29 o 
   6  12  13     4382.48     4580.94    129.84 o 
   7  12  13       41.99       62.58     47.13 o 
   8  12  13        6.92       51.70     46.95 o 
   9  12  13    11280.27    11294.56    381.35 o 
  10  12  13        5.03       58.59     54.48 o 
  11  12  13     1557.56     1676.23    112.49 o 
  12  12  13      568.98      562.20     55.33 o 
  13  12  13      441.22      444.79     58.07 o 
   1  13  13      504.39      535.20     37.99 o 
   2  13  13      385.91      397.78     42.16 o 
   3  13  13     3781.00     3914.13    104.05 o 
   4  13  13       89.48      128.70     44.27 o 
   5  13  13      123.25      186.02     45.53 o 
   6  13  13     1124.82     1212.13     47.94 o 
   7  13  13     1120.77     1091.98     46.53 o 
   8  13  13     3955.74     4051.97    100.72 o 
   9  13  13     4211.63     4339.57    167.62 o 
  10  13  13      372.79      446.31     51.89 o 
  11  13  13      547.88      554.44     57.35 o 
  12  13  13        3.06       39.04     62.71 o 
   0  14  13     4390.79     4357.33    174.56 o 
   1  14  13    12468.39    12417.36    340.66 o 
   2  14  13      861.56      945.72     45.19 o 
   3  14  13     2242.78     2183.71     53.40 o 
   4  14  13     2720.84     3009.42     88.21 o 
   5  14  13    14217.23    14379.11    398.94 o 
   6  14  13     8606.39     8658.05    215.36 o 
   7  14  13     3849.67     3830.09    108.29 o 
   8  14  13        1.30       79.71     47.23 o 
   9  14  13    10218.50     9920.37    250.91 o 
  10  14  13     1568.67     1581.41     61.88 o 
  11  14  13     4615.12     4701.51    179.42 o 
  12  14  13     1393.37     1459.71     59.22 o 
   1  15  13     3071.65     3291.48    113.96 o 
   2  15  13      473.24      512.22     43.95 o 
   3  15  13     7510.75     7415.59    229.99 o 
   4  15  13     6709.46     6605.44    142.76 o 
   5  15  13       49.19       74.95     47.44 o 
   6  15  13      899.72      921.93     48.42 o 
   7  15  13     7402.10     7218.30    219.90 o 
   8  15  13      287.82      338.49     48.59 o 
   9  15  13      557.28      646.41     52.11 o 
  10  15  13       19.09      123.51     55.20 o 
  11  15  13     3067.70     2843.52     82.82 o 
   0  16  13    16073.98    15971.18    691.62 o 
   1  16  13     1792.02     1776.98     74.64 o 
   2  16  13      959.00      992.57     41.87 o 
   3  16  13        4.25       59.13     42.53 o 
   4  16  13     1452.39     1500.31     54.33 o 
   5  16  13     3317.68     3352.22     96.25 o 
   6  16  13      495.16      560.86     47.83 o 
   7  16  13      969.29     1066.82     49.72 o 
   8  16  13      373.09      390.21     51.86 o 
   9  16  13      184.26      223.13     55.13 o 
  10  16  13     3616.53     3380.51     72.14 o 
   1  17  13     9811.02     9804.42    259.11 o 
   2  17  13     3298.35     3365.66     92.65 o 
   3  17  13    18117.99    17716.68    514.54 o 
   4  17  13     1446.04     1467.20     48.90 o 
   5  17  13      245.39      270.73     47.91 o 
   6  17  13       67.90      122.30     44.73 o 
   7  17  13     8528.75     8281.07    194.78 o 
   8  17  13     3086.30     3053.03     70.31 o 
   9  17  13     1687.95     1678.58     62.74 o 
   0  18  13      160.20      200.90     59.36 o 
   1  18  13      861.62      854.00     45.59 o 
   2  18  13     1897.82     1911.72     58.92 o 
   3  18  13     1329.48     1309.72     44.62 o 
   4  18  13      484.12      568.54     44.27 o 
   5  18  13     3510.70     3640.94    125.14 o 
   6  18  13      450.32      448.61     55.89 o 
   7  18  13       25.28       66.71     51.58 o 
   1  19  13     1373.83     1365.21     64.14 o 
   2  19  13     3052.31     3069.51     92.48 o 
   3  19  13     2566.19     2469.34     69.85 o 
   4  19  13       25.32       35.05     44.82 o 
   5  19  13        2.61       39.04     48.63 o 
   0  20  13     6131.56     5872.25    216.32 o 
   1  20  13     2338.03     2212.03     97.32 o 
   2  20  13      148.98      173.27     48.52 o 
   0   0  14    23465.01    20805.44    189.58 o 
   1   0  14    30826.24    29719.87    213.55 o 
   2   0  14    18459.19    15891.91    975.12 o 
   3   0  14    13237.66    12745.32    845.47 o 
   4   0  14        1.99       60.54     72.09 o 
   5   0  14    27054.63    24683.93   1323.76 o 
   6   0  14     7357.05     7163.07    403.12 o 
   7   0  14     1300.53     1230.22     84.38 o 
   8   0  14     2848.42     2813.13     94.99 o 
   9   0  14     5305.35     5445.31    100.69 o 
  10   0  14     3077.44     3094.20    104.95 o 
  11   0  14    19133.90    18733.17    161.25 o 
  12   0  14     9824.68     9714.14    156.89 o 
  13   0  14     2018.04     2216.08    108.95 o 
  14   0  14     1056.88     1080.80    106.77 o 
  15   0  14     6771.67     6609.02    156.89 o 
  16   0  14      836.34      847.64    141.64 o 
   1   1  14     1886.20     1995.52    114.93 o 
   2   1  14     2505.69     2533.28     69.80 o 
   3   1  14    21172.05    19400.05    587.48 o 
   4   1  14     1869.36     1844.48     90.08 o 
   5   1  14       43.38      114.91     50.01 o 
   6   1  14     4535.28     4280.46     59.99 o 
   7   1  14     7980.79     7652.12    119.22 o 
   8   1  14     2908.26     2784.50     62.89 o 
   9   1  14     3362.50     3424.47     71.81 o 
  10   1  14     6507.12     6925.41     99.54 o 
  11   1  14      465.45      502.83     75.27 o 
  12   1  14      307.74      350.01     72.42 o 
  13   1  14     2416.55     2298.37    104.59 o 
  14   1  14     4889.88     4746.34    284.36 o 
  15   1  14      128.62      202.95    173.23 o 
  16   1  14       15.21       79.02     89.51 o 
   0   2  14     3809.82     3745.37    117.67 o 
   1   2  14     8894.65     8388.67    488.13 o 
   2   2  14     6670.96     6409.19    320.85 o 
   3   2  14      729.00      715.58    114.73 o 
   4   2  14     1727.23     1622.48     61.29 o 
   5   2  14    13246.27    12658.61    413.20 o 
   6   2  14     2528.34     2379.76     72.37 o 
   7   2  14     1485.18     1504.19     59.44 o 
   8   2  14     2675.09     2622.76     65.69 o 
   9   2  14      529.86      646.06     71.07 o 
  10   2  14     1378.59     1298.49     79.66 o 
  11   2  14     7922.59     8013.75    137.98 o 
  12   2  14      245.91      308.87     73.75 o 
  13   2  14      160.00      222.20     78.76 o 
  14   2  14       62.84       87.58     93.21 o 
  15   2  14     1264.65     1244.62    117.67 o 
  16   2  14      475.02      506.70    100.91 o 
   1   3  14     9587.44     8870.74    548.52 o 
   2   3  14      249.57      414.52     56.81 o 
   3   3  14    36657.98    32424.60   1595.54 o 
   4   3  14    13901.46    13448.11    773.71 o 
   5   3  14     1505.49     1499.98     61.86 o 
   6   3  14     4604.71     4264.62    137.44 o 
   7   3  14    22948.19    22534.89    780.68 o 
   8   3  14    16139.76    16075.14    433.01 o 
   9   3  14    11044.07    10983.46     90.52 o 
  10   3  14     4701.40     4790.14     81.81 o 
  11   3  14        5.22       48.35     77.13 o 
  12   3  14      429.58      546.96     67.30 o 
  13   3  14     5948.72     5980.69    165.56 o 
  14   3  14    12359.01    12337.77    270.65 o 
  15   3  14       52.66       18.41     87.94 o 
  16   3  14     3808.42     3177.74    171.38 o 
   0   4  14     4939.09     4577.94    609.04 o 
   1   4  14     6640.65     6232.15    428.37 o 
   2   4  14     5527.08     4856.39    294.07 o 
   3   4  14     2953.49     2793.69    108.82 o 
   4   4  14     5057.95     4984.51    277.40 o 
   5   4  14     1721.54     1636.38     91.21 o 
   6   4  14     1427.13     1414.06     73.45 o 
   7   4  14      498.07      589.47     63.10 o 
   8   4  14     1402.46     1383.20     56.23 o 
   9   4  14      375.59      343.74     55.91 o 
  10   4  14     5518.30     5536.04    302.25 o 
  11   4  14     5393.72     5294.26    291.56 o 
  12   4  14     4806.36     4987.61    292.87 o 
  13   4  14     1711.16     1773.40     68.88 o 
  14   4  14      384.27      444.78     68.88 o 
  15   4  14      129.14      118.33     67.45 o 
  16   4  14      352.06      333.99    120.32 o 
   1   5  14     6188.21     6090.19    408.87 o 
   2   5  14     1206.47     1067.42     88.69 o 
   3   5  14    10140.94     9389.28    557.01 o 
   4   5  14     1325.81     1256.52     68.88 o 
   5   5  14     2845.40     2611.72    150.61 o 
   6   5  14      244.90      230.99     55.68 o 
   7   5  14     1415.66     1424.86     59.53 o 
   8   5  14     2740.12     2599.08     68.36 o 
   9   5  14     2794.33     2675.62    149.24 o 
  10   5  14     2122.01     2059.46     74.93 o 
  11   5  14       62.71      120.15     53.91 o 
  12   5  14      650.74      787.37     63.39 o 
  13   5  14     2401.24     2371.86    133.67 o 
  14   5  14     1660.93     1595.59     68.56 o 
  15   5  14       17.34       33.36     70.48 o 
   0   6  14     1782.91     1852.33    156.89 o 
   1   6  14     9918.57     9695.28    646.96 o 
   2   6  14      808.16      875.21     58.74 o 
   3   6  14     3021.10     2967.79    131.15 o 
   4   6  14     5587.75     5309.83    416.11 o 
   5   6  14    32066.42    30748.06   1340.95 o 
   6   6  14    12466.73    11813.70    479.71 o 
   7   6  14     7099.11     6877.54    304.12 o 
   8   6  14     1804.26     1815.94     74.22 o 
   9   6  14     2361.81     2173.71    122.66 o 
  10   6  14     1326.14     1402.16     80.30 o 
  11   6  14     7901.39     7763.77    399.19 o 
  12   6  14     6285.56     6176.30    309.73 o 
  13   6  14       12.14       55.50     60.71 o 
  14   6  14       78.01       99.89     62.18 o 
  15   6  14     2897.66     2815.70    154.43 o 
   1   7  14     1009.58      850.73     48.30 o 
   2   7  14    21801.83    20880.44   1034.30 o 
   3   7  14     9885.75     9832.35    412.11 o 
   4   7  14    27939.79    26882.78   1043.52 o 
   5   7  14     1501.59     1536.59     57.23 o 
   6   7  14     4164.03     4107.09    160.79 o 
   7   7  14      686.14      816.03     47.37 o 
   8   7  14     3401.36     3199.37    103.99 o 
   9   7  14       89.02       39.37     52.65 o 
  10   7  14      816.47      915.49    109.77 o 
  11   7  14        0.22       48.33     54.72 o 
  12   7  14     3025.59     2877.87    156.39 o 
  13   7  14     2398.93     2435.83    105.87 o 
  14   7  14     1490.26     1427.59     80.16 o 
  15   7  14      379.11      388.37     66.94 o 
   0   8  14      812.04      895.55     70.36 o 
   1   8  14     3810.86     3925.49    120.03 o 
   2   8  14      479.35      455.69     38.93 o 
   3   8  14     8805.11     8480.93    301.93 o 
   4   8  14     3380.00     3201.68    112.13 o 
   5   8  14     8654.44     8516.61    293.81 o 
   6   8  14      667.11      639.13     48.57 o 
   7   8  14     5746.98     5536.80    181.11 o 
   8   8  14     7462.97     7354.99    218.99 o 
   9   8  14     1504.84     1512.16     62.31 o 
  10   8  14      432.53      446.14     55.64 o 
  11   8  14     4037.65     3812.32    223.94 o 
  12   8  14      315.11      339.53     62.79 o 
  13   8  14      932.03      952.37     57.78 o 
  14   8  14     2390.25     2226.81    133.37 o 
  15   8  14      719.69      784.45    169.96 o 
   1   9  14       84.12      110.86     41.39 o 
   2   9  14    10795.62    10559.11    344.43 o 
   3   9  14    24956.72    24522.22    806.26 o 
   4   9  14    23281.85    22384.30    707.42 o 
   5   9  14       59.92      129.28     44.75 o 
   6   9  14        6.86       95.34     47.23 o 
   7   9  14      379.93      463.96     50.38 o 
   8   9  14     3972.66     4080.71    122.30 o 
   9   9  14     5964.36     6010.23    198.25 o 
  10   9  14      282.29      331.27     53.86 o 
  11   9  14      751.27      780.54     55.18 o 
  12   9  14     1309.74     1259.37     60.75 o 
  13   9  14     4357.11     4115.46    182.53 o 
  14   9  14     2639.21     2399.33    100.43 o 
   0  10  14     4495.23     4641.41    208.52 o 
   1  10  14       87.69      120.01     42.74 o 
   2  10  14     1279.96     1415.90     62.55 o 
   3  10  14     2883.34     2835.58    102.72 o 
   4  10  14    21464.03    21193.89    707.51 o 
   5  10  14     4331.17     4413.16    112.56 o 
   6  10  14     7686.81     7865.43    263.11 o 
   7  10  14     2085.77     1901.36     70.63 o 
   8  10  14     2266.23     2182.41     54.97 o 
   9  10  14      305.85      343.72     51.79 o 
  10  10  14     6767.22     6626.08    267.84 o 
  11  10  14       56.25       25.43     55.09 o 
  12  10  14     3438.57     3366.30    152.13 o 
  13  10  14       20.81       79.04     51.47 o 
  14  10  14     4249.70     4052.70    185.19 o 
   1  11  14     2624.08     2730.36     76.12 o 
   2  11  14      530.39      583.83     43.90 o 
   3  11  14     6851.97     6852.45    217.73 o 
   4  11  14        2.81       24.60     42.42 o 
   5  11  14       37.09       49.64     42.68 o 
   6  11  14     6795.21     7025.56    186.45 o 
   7  11  14       91.23      192.06     49.10 o 
   8  11  14       87.18      103.01     51.37 o 
   9  11  14     3952.35     3930.50    117.03 o 
  10  11  14      210.48      182.30     59.42 o 
  11  11  14      427.30      372.78     55.05 o 
  12  11  14     3386.58     3401.06    197.03 o 
  13  11  14      333.61      352.12     58.61 o 
   0  12  14     3326.50     3343.54    184.31 o 
   1  12  14     4204.17     4268.06    105.01 o 
   2  12  14      543.09      712.30     45.24 o 
   3  12  14     1140.53     1148.45     41.11 o 
   4  12  14    12145.40    12407.97    358.98 o 
   5  12  14    11291.89    11494.56    318.21 o 
   6  12  14     7917.48     8054.67    149.87 o 
   7  12  14     1336.37     1365.66     63.95 o 
   8  12  14       35.84       72.46     48.49 o 
   9  12  14      173.27      237.23     53.55 o 
  10  12  14     7243.56     7062.87    202.81 o 
  11  12  14     2434.17     2448.36    105.55 o 
  12  12  14     7622.06     7266.67    273.73 o 
  13  12  14       39.56       -8.68    107.08 o 
   1  13  14      238.49      292.41     39.04 o 
   2  13  14    16496.45    16438.94    470.57 o 
   3  13  14      256.27      248.83     44.98 o 
   4  13  14     8019.36     8345.69    278.19 o 
   5  13  14       14.78       75.96     44.02 o 
   6  13  14    11247.57    11414.32    274.98 o 
   7  13  14        4.91       22.72     47.80 o 
   8  13  14     7802.75     7775.14    257.59 o 
   9  13  14      270.39      382.71     57.33 o 
  10  13  14       25.52      120.84     60.98 o 
  11  13  14      424.09      492.70     60.37 o 
  12  13  14     5907.21     5361.02    200.75 o 
   0  14  14        4.81       60.43     72.97 o 
   1  14  14     4061.93     4216.74    114.17 o 
   2  14  14     1285.55     1281.99     41.47 o 
   3  14  14      169.19      218.19     43.51 o 
   4  14  14     1477.21     1523.11     49.43 o 
   5  14  14       75.29      103.41     47.86 o 
   6  14  14      292.78      289.20     48.84 o 
   7  14  14       90.61      154.55     45.34 o 
   8  14  14      276.76      244.24     49.13 o 
   9  14  14     2377.57     2213.06     61.02 o 
  10  14  14     1574.20     1432.90     58.04 o 
  11  14  14     1695.24     1570.45     60.07 o 
   1  15  14     1522.85     1620.48     49.07 o 
   2  15  14    12481.57    12337.50    321.00 o 
   3  15  14     1423.84     1520.67     49.89 o 
   4  15  14     6823.76     6764.88    206.83 o 
   5  15  14      166.40      213.89     47.05 o 
   6  15  14      350.41      412.02     46.11 o 
   7  15  14      794.22      932.80     50.65 o 
   8  15  14     9130.25     9149.55    243.63 o 
   9  15  14     3181.14     3222.08     62.83 o 
  10  15  14       78.32       81.83     53.77 o 
   0  16  14    16692.64    16732.74    749.81 o 
   1  16  14       20.68       50.35     39.92 o 
   2  16  14     3608.71     3678.77     92.86 o 
   3  16  14        7.99       32.61     45.46 o 
   4  16  14     6138.65     6285.29    174.14 o 
   5  16  14      142.69      166.38     49.29 o 
   6  16  14     4262.66     4149.11     95.71 o 
   7  16  14      272.87      321.99     52.30 o 
   8  16  14      866.41      869.02     52.10 o 
   9  16  14       20.65       73.03     51.82 o 
   1  17  14     1202.96     1305.34     51.79 o 
   2  17  14       29.94       39.83     40.87 o 
   3  17  14      479.80      468.05     41.73 o 
   4  17  14       32.34      150.61     47.88 o 
   5  17  14      101.42      148.02     48.54 o 
   6  17  14     5201.75     5214.62    159.52 o 
   7  17  14      142.60      220.36     51.44 o 
   8  17  14      148.60      189.19     54.93 o 
   0  18  14    22499.27    22332.79    947.28 o 
   1  18  14     2194.82     2178.02     54.76 o 
   2  18  14      997.16     1002.79     49.35 o 
   3  18  14       61.59       80.56     44.78 o 
   4  18  14     2593.34     2497.82     93.95 o 
   5  18  14      424.46      398.16     49.49 o 
   6  18  14     4597.51     4410.39    176.65 o 
   1  19  14      262.85      325.90     47.09 o 
   2  19  14     4670.87     4548.43    181.19 o 
   3  19  14       89.03      122.37     47.66 o 
   4  19  14     1838.66     1859.10     68.18 o 
   1   1  15      872.68      808.54     68.25 o 
   2   1  15    28563.04    26412.11    983.03 o 
   3   1  15    12325.71    12115.17    378.47 o 
   4   1  15     3585.65     3612.99    144.27 o 
   5   1  15       88.00      184.88     51.57 o 
   6   1  15    17649.18    17218.90    392.65 o 
   7   1  15     4366.31     4252.81     65.33 o 
   8   1  15    56277.18    56417.66    581.39 o 
   9   1  15       76.14      192.96     61.85 o 
  10   1  15       24.18       55.52     74.36 o 
  11   1  15      548.73      611.79     71.51 o 
  12   1  15     8677.13     9143.46     93.99 o 
  13   1  15     6788.29     6701.29    107.82 o 
  14   1  15     7174.66     7210.80    288.72 o 
  15   1  15      265.55      268.79     85.34 o 
   0   2  15    63494.24    59200.61   6332.28 o 
   1   2  15    19568.88    17340.25   1121.25 o 
   2   2  15     2421.55     2305.44    124.86 o 
   3   2  15     8104.59     7713.92    313.27 o 
   4   2  15     3014.53     2778.76    139.96 o 
   5   2  15    22855.69    22049.34    609.88 o 
   6   2  15    11588.80    10846.43    168.85 o 
   7   2  15       44.45      135.19     51.86 o 
   8   2  15      352.84      440.64     58.28 o 
   9   2  15      719.27      734.53     63.79 o 
  10   2  15    14046.72    14801.23    449.12 o 
  11   2  15    12299.46    12581.33    397.94 o 
  12   2  15       17.95       76.90     74.71 o 
  13   2  15     6108.23     6348.53    152.25 o 
  14   2  15     1216.66     1145.69    100.24 o 
  15   2  15      548.73      420.53    101.69 o 
   1   3  15      755.69      670.62     57.56 o 
   2   3  15      260.02      319.60     57.04 o 
   3   3  15       13.94       93.70     56.54 o 
   4   3  15     1880.16     1769.43    119.52 o 
   5   3  15     2941.98     2934.27    164.81 o 
   6   3  15     5348.82     5251.39    261.02 o 
   7   3  15     5375.86     5060.47    121.30 o 
   8   3  15      887.01     1010.64     61.65 o 
   9   3  15      300.66      293.93     67.55 o 
  10   3  15        5.38        6.87     71.14 o 
  11   3  15       51.33      238.82     70.96 o 
  12   3  15      522.87      591.52     68.69 o 
  13   3  15       97.95      132.69     82.05 o 
  14   3  15     1098.14     1208.65    102.38 o 
  15   3  15       13.59        2.45     70.18 o 
   0   4  15    75787.74    71330.09   8100.56 o 
   1   4  15      358.91      449.40     56.73 o 
   2   4  15     5362.19     4669.13    292.19 o 
   3   4  15     2665.03     2413.59    189.97 o 
   4   4  15     8480.02     7968.28    265.95 o 
   5   4  15    12131.53    11667.66    574.94 o 
   6   4  15    28944.84    28093.35   1354.39 o 
   7   4  15     1096.13     1116.46     57.65 o 
   8   4  15      133.65      178.91     50.78 o 
   9   4  15      254.35      267.84     59.60 o 
  10   4  15     3489.46     3477.33    138.82 o 
  11   4  15     4780.90     4773.53    222.26 o 
  12   4  15       43.71      147.63     59.11 o 
  13   4  15      225.10      179.73     66.52 o 
  14   4  15     6983.70     6995.42    293.24 o 
  15   4  15      252.62      373.40     77.90 o 
   1   5  15     1792.63     1698.45    146.53 o 
   2   5  15    26304.72    24475.73   1329.78 o 
   3   5  15    16689.35    16111.20    960.53 o 
   4   5  15     9825.51     9355.03    449.76 o 
   5   5  15      130.16      204.52     53.03 o 
   6   5  15     2262.30     2209.77    119.83 o 
   7   5  15     9611.88     9243.86    433.37 o 
   8   5  15    19425.23    19108.56    793.33 o 
   9   5  15     3812.66     3786.22    230.23 o 
  10   5  15      213.07      293.00     58.05 o 
  11   5  15      273.51      359.34     64.38 o 
  12   5  15     4795.31     4749.36    252.56 o 
  13   5  15     6757.97     6777.38    413.28 o 
  14   5  15     2505.34     2399.93     72.48 o 
  15   5  15      408.31      360.32     71.57 o 
   0   6  15    10793.94    10046.07    878.15 o 
   1   6  15    10412.54    10066.38    616.77 o 
   2   6  15     4156.07     3859.72    224.88 o 
   3   6  15     9283.21     9024.27    512.03 o 
   4   6  15     2701.48     2578.07    191.54 o 
   5   6  15     1778.33     1693.16    121.09 o 
   6   6  15     3728.81     3633.13    183.80 o 
   7   6  15      386.33      371.75     57.83 o 
   8   6  15       18.96       61.03     60.94 o 
   9   6  15      964.76      974.19     71.40 o 
  10   6  15      105.54      130.05     55.63 o 
  11   6  15      918.81      981.75     63.25 o 
  12   6  15      274.98      341.28     68.63 o 
  13   6  15      527.98      567.56     67.01 o 
  14   6  15     4696.67     4649.35    206.64 o 
  15   6  15     2104.60     2019.63    169.52 o 
   1   7  15     4137.69     3723.93    283.07 o 
   2   7  15    17931.88    17052.62   1256.49 o 
   3   7  15     4500.80     4525.56    202.84 o 
   4   7  15     4106.84     4089.24    179.20 o 
   5   7  15      707.86      716.38     54.63 o 
   6   7  15     4528.57     4392.25    186.38 o 
   7   7  15      171.48      245.31     50.84 o 
   8   7  15    17984.00    17380.45    613.12 o 
   9   7  15     3000.69     2962.30    205.38 o 
  10   7  15      968.52     1006.48     59.05 o 
  11   7  15      417.71      526.60     56.50 o 
  12   7  15     6676.71     6468.49    272.93 o 
  13   7  15     2502.53     2525.25    115.08 o 
  14   7  15     4410.48     4304.66    201.23 o 
   0   8  15     5585.24     5583.37    256.96 o 
   1   8  15     7496.78     7375.96    309.08 o 
   2   8  15       85.36       68.23     47.38 o 
   3   8  15     1140.25     1122.46     50.80 o 
   4   8  15     9224.45     8984.73    296.41 o 
   5   8  15    24972.71    24869.31    937.30 o 
   6   8  15     6095.37     6275.26    191.00 o 
   7   8  15     4713.51     4684.12    161.72 o 
   8   8  15      553.85      542.97     51.00 o 
   9   8  15      799.59      787.57     51.96 o 
  10   8  15     5703.99     5553.42    300.36 o 
  11   8  15     2417.64     2237.32    145.62 o 
  12   8  15     3768.90     3483.46    144.82 o 
  13   8  15      181.64      175.41     59.82 o 
  14   8  15       19.35        8.40     58.84 o 
   1   9  15      664.61      743.47     48.76 o 
   2   9  15      619.92      710.16     50.80 o 
   3   9  15    10808.09    10524.05    395.16 o 
   4   9  15      883.13      940.53     55.06 o 
   5   9  15       20.05       71.96     49.17 o 
   6   9  15     4103.59     3912.26    106.68 o 
   7   9  15     3943.97     3972.35    133.67 o 
   8   9  15     1100.38     1156.20     55.33 o 
   9   9  15      242.79      240.94     52.07 o 
  10   9  15       22.72       71.87     50.54 o 
  11   9  15      531.46      504.80     56.64 o 
  12   9  15      566.72      523.95     60.45 o 
  13   9  15     1628.09     1532.16     64.05 o 
  14   9  15       82.99      100.23     59.91 o 
   0  10  15     4421.08     4871.10    200.59 o 
   1  10  15     5479.18     5619.96    141.27 o 
   2  10  15        6.66       48.71     43.97 o 
   3  10  15      145.93      182.07     42.55 o 
   4  10  15    12389.48    12292.67    354.65 o 
   5  10  15     3404.01     3386.99    105.13 o 
   6  10  15    14143.39    14601.27    438.36 o 
   7  10  15     5438.37     5527.09    180.29 o 
   8  10  15     2078.30     2150.87     55.33 o 
   9  10  15        1.27       52.84     54.72 o 
  10  10  15    10131.32    10039.74    358.14 o 
  11  10  15        9.61       86.96     54.80 o 
  12  10  15     2127.00     2201.12     80.38 o 
  13  10  15        4.01       86.68     56.67 o 
   1  11  15     1155.39     1143.18     47.48 o 
   2  11  15     5566.53     5754.51    145.37 o 
   3  11  15    15100.76    14838.45    476.48 o 
   4  11  15     6909.57     6771.38    185.10 o 
   5  11  15        1.85       28.90     42.48 o 
   6  11  15      629.97      657.79     49.82 o 
   7  11  15     6477.31     6492.53    245.90 o 
   8  11  15     1433.86     1577.07     59.93 o 
   9  11  15     5230.44     5264.60    226.25 o 
  10  11  15      184.77      187.09     59.82 o 
  11  11  15       11.99       70.36     57.90 o 
  12  11  15        3.90       59.03     57.37 o 
  13  11  15     9554.59     8977.09    265.68 o 
   0  12  15     3310.51     3227.12    130.21 o 
   1  12  15        7.49       17.70     41.61 o 
   2  12  15      217.40      268.22     43.78 o 
   3  12  15     1739.58     1738.35     45.22 o 
   4  12  15     2334.38     2389.06     70.96 o 
   5  12  15    12312.51    12440.79    292.97 o 
   6  12  15      211.73      265.28     46.47 o 
   7  12  15      420.04      439.98     48.07 o 
   8  12  15     2644.03     2850.57     66.21 o 
   9  12  15      460.33      419.60     55.09 o 
  10  12  15     3678.54     3548.92    116.65 o 
  11  12  15     1447.61     1527.06     94.53 o 
  12  12  15      322.52      354.11     64.68 o 
   1  13  15     1015.27     1065.34     48.92 o 
   2  13  15     6317.25     6322.52    170.48 o 
   3  13  15      212.53      266.04     45.55 o 
   4  13  15    12080.02    12135.01    410.61 o 
   5  13  15      614.35      625.88     43.27 o 
   6  13  15      226.02      247.35     48.73 o 
   7  13  15     2535.29     2501.48     62.21 o 
   8  13  15      576.65      542.76     49.89 o 
   9  13  15     5278.80     5343.45    205.04 o 
  10  13  15        8.74       21.08     59.37 o 
  11  13  15        8.30      -13.21     60.01 o 
   0  14  15     1682.43     1753.15     60.49 o 
   1  14  15    10543.85    10348.08    286.51 o 
   2  14  15      155.01      138.11     44.99 o 
   3  14  15      126.97      164.13     45.76 o 
   4  14  15       35.57       92.55     44.51 o 
   5  14  15    14667.87    14844.08    407.28 o 
   6  14  15      890.14     1028.67     47.79 o 
   7  14  15     3595.64     3494.76    102.15 o 
   8  14  15      224.33      206.45     52.33 o 
   9  14  15     1562.51     1580.44     83.74 o 
  10  14  15     1378.95     1375.79     64.93 o 
   1  15  15        3.65       25.14     40.66 o 
   2  15  15     1602.74     1651.12     53.09 o 
   3  15  15     3860.17     3986.10    122.98 o 
   4  15  15     1081.75     1171.05     48.85 o 
   5  15  15      407.73      407.14     48.71 o 
   6  15  15      574.75      708.52     45.16 o 
   7  15  15     1096.19     1189.21     47.67 o 
   8  15  15       70.58       46.92     51.88 o 
   9  15  15       70.18      137.36     52.76 o 
   0  16  15      641.43      712.69     63.19 o 
   1  16  15     7380.38     7367.59    251.61 o 
   2  16  15      463.97      431.72     43.85 o 
   3  16  15      385.90      459.33     45.94 o 
   4  16  15     1372.16     1510.05     75.61 o 
   5  16  15      874.21      954.62     53.59 o 
   6  16  15      959.83      897.88     50.60 o 
   7  16  15     1577.96     1591.66     67.41 o 
   8  16  15      372.96      337.44     55.42 o 
   1  17  15     5954.47     5957.59    194.37 o 
   2  17  15        9.06       62.18     45.15 o 
   3  17  15     5850.40     5667.39    141.17 o 
   4  17  15       73.01      126.53     49.08 o 
   5  17  15      563.00      519.60     52.28 o 
   6  17  15       11.50       14.97     48.57 o 
   7  17  15     2302.77     2219.12     95.49 o 
   0  18  15      109.76      116.87     63.11 o 
   1  18  15     1259.31     1220.73     48.44 o 
   2  18  15        0.13       87.11     45.07 o 
   3  18  15        7.43       23.60     49.20 o 
   4  18  15      311.12      307.94     52.38 o 
   5  18  15     3464.34     3291.57     94.11 o 
   1  19  15     2127.52     1983.45     51.78 o 
   2  19  15       95.02      123.12    103.23 o 
   0   0  16    26906.60    25889.13    180.86 o 
   1   0  16    37714.70    35078.74   1599.73 o 
   2   0  16     7541.37     7441.90    265.42 o 
   3   0  16    36852.32    33416.39    930.96 o 
   4   0  16    18720.37    17250.48    795.35 o 
   5   0  16    26104.87    24747.88    829.61 o 
   6   0  16    13753.79    13318.46    411.44 o 
   7   0  16    22737.24    22416.02    773.04 o 
   8   0  16     2338.54     2484.65     79.30 o 
   9   0  16    22152.93    22341.17    127.77 o 
  10   0  16    44275.53    46763.81    944.63 o 
  11   0  16    18580.19    19617.08    821.44 o 
  12   0  16    12379.50    12411.79    141.64 o 
  13   0  16      196.78      200.47    106.77 o 
  14   0  16      465.43      570.91    139.46 o 
  15   0  16     2206.60     2080.98    148.17 o 
   1   1  16    17020.84    16023.09    673.70 o 
   2   1  16     7709.32     7216.54    258.85 o 
   3   1  16     6565.54     6089.03    167.43 o 
   4   1  16    10263.32     9771.57    265.11 o 
   5   1  16      689.85      850.91     65.04 o 
   6   1  16      235.10      307.87     54.57 o 
   7   1  16       26.62       76.35     52.68 o 
   8   1  16     5828.20     5800.40     95.86 o 
   9   1  16     6210.87     6569.66     88.67 o 
  10   1  16      404.01      399.80     60.57 o 
  11   1  16     4257.18     4537.72    123.01 o 
  12   1  16     1505.78     1559.66     76.99 o 
  13   1  16     3208.03     3265.07     90.51 o 
  14   1  16      115.06       96.33     88.38 o 
  15   1  16      123.09      118.53    101.66 o 
   0   2  16     1735.57     1828.39    131.83 o 
   1   2  16     4744.97     4373.85    213.56 o 
   2   2  16      143.79      116.87     53.83 o 
   3   2  16     6106.29     5989.67    302.63 o 
   4   2  16    13277.22    12324.98    416.01 o 
   5   2  16    20742.11    20201.11    613.11 o 
   6   2  16     4951.47     4963.84    119.85 o 
   7   2  16     1394.85     1363.96     58.63 o 
   8   2  16       21.62       52.68     57.19 o 
   9   2  16    11625.70    11998.87    233.05 o 
  10   2  16     4581.08     4575.42     77.37 o 
  11   2  16     7053.01     7327.66    164.97 o 
  12   2  16     4523.67     4789.11     86.03 o 
  13   2  16      252.40      261.35     83.24 o 
  14   2  16      352.35      383.79     87.18 o 
  15   2  16      687.66      744.10    102.46 o 
   1   3  16    22961.22    21391.28   1352.11 o 
   2   3  16    40741.96    38767.67   2334.34 o 
   3   3  16    35074.20    32679.21   1708.45 o 
   4   3  16    32976.04    31709.40   1694.62 o 
   5   3  16      370.69      426.06     50.37 o 
   6   3  16     1985.84     2032.81     74.94 o 
   7   3  16    12328.29    12067.87    395.31 o 
   8   3  16    13314.11    13621.91    292.94 o 
   9   3  16    11719.13    12199.98    234.16 o 
  10   3  16     4050.26     4046.83    159.65 o 
  11   3  16     8816.55     9291.70     85.88 o 
  12   3  16     5807.29     5952.97    124.33 o 
  13   3  16     3658.25     3824.13     99.14 o 
  14   3  16     2383.78     2378.31     82.38 o 
  15   3  16      304.00      176.20     76.94 o 
   0   4  16    30785.30    28969.34   3319.76 o 
   1   4  16     9832.34     9809.33    649.16 o 
   2   4  16     1997.11     1923.52     82.09 o 
   3   4  16     2188.63     2040.20     94.53 o 
   4   4  16      172.65      233.22     56.52 o 
   5   4  16     4289.49     4125.45    187.45 o 
   6   4  16      415.88      383.39     53.34 o 
   7   4  16    11019.53    10751.02    508.55 o 
   8   4  16      553.96      471.18     53.02 o 
   9   4  16       13.54      141.60     56.77 o 
  10   4  16     7808.65     7787.90    330.24 o 
  11   4  16      693.81      651.83     59.18 o 
  12   4  16     1640.04     1702.83     67.88 o 
  13   4  16      613.08      614.61     63.76 o 
  14   4  16        1.55       67.38     70.53 o 
  15   4  16      308.32      343.73     70.49 o 
   1   5  16     7074.27     7145.02    450.70 o 
   2   5  16    11052.81    10547.78    540.65 o 
   3   5  16    45090.71    43971.39   2479.65 o 
   4   5  16    12487.42    11772.22    564.87 o 
   5   5  16       15.02      107.08     63.20 o 
   6   5  16        3.64       82.08     54.35 o 
   7   5  16     2057.03     2015.12     83.63 o 
   8   5  16     2672.78     2709.26    105.83 o 
   9   5  16     2091.38     2141.03    117.31 o 
  10   5  16       41.66        9.98     56.23 o 
  11   5  16     1338.05     1370.02     61.60 o 
  12   5  16     2081.64     2142.36     74.12 o 
  13   5  16     3936.76     3850.51    216.03 o 
  14   5  16      378.46      350.95     69.12 o 
   0   6  16    18754.27    18181.94   2232.42 o 
   1   6  16    35830.50    35142.30   1827.03 o 
   2   6  16     3336.67     3217.64    220.16 o 
   3   6  16      820.02      867.65     61.52 o 
   4   6  16    18869.91    18755.78   1054.89 o 
   5   6  16    17240.25    16783.58    861.78 o 
   6   6  16    22111.59    22127.44   1326.00 o 
   7   6  16     4120.53     4304.97    162.20 o 
   8   6  16      507.67      577.01     62.46 o 
   9   6  16    11754.92    11536.14    628.57 o 
  10   6  16     6189.42     5871.78    250.36 o 
  11   6  16     8062.45     7728.29    293.76 o 
  12   6  16     2315.84     2263.52     82.09 o 
  13   6  16      561.00      538.53     61.41 o 
  14   6  16     2544.37     2261.36    136.19 o 
   1   7  16     6516.59     6121.52    378.99 o 
   2   7  16     2629.34     2666.82    235.26 o 
   3   7  16     3883.25     3935.42    192.48 o 
   4   7  16      265.49      392.04     58.65 o 
   5   7  16       12.24       94.55     58.93 o 
   6   7  16     2418.20     2483.92    129.58 o 
   7   7  16     1291.32     1351.35     87.12 o 
   8   7  16     8164.62     8118.49    351.32 o 
   9   7  16     5743.15     5700.03    249.69 o 
  10   7  16      502.67      696.17     87.05 o 
  11   7  16       29.51       -6.62     61.39 o 
  12   7  16      947.24      982.61     63.94 o 
  13   7  16      272.53      354.67     62.07 o 
  14   7  16     2200.11     2034.90    154.43 o 
   0   8  16     1941.37     2013.33    178.68 o 
   1   8  16     8480.98     8492.74    488.44 o 
   2   8  16       67.39       76.24     50.56 o 
   3   8  16      608.23      736.86     57.56 o 
   4   8  16     6955.80     6810.33    313.87 o 
   5   8  16    20427.19    20378.11    607.54 o 
   6   8  16     7581.37     7653.91    192.63 o 
   7   8  16       91.95      169.90     55.63 o 
   8   8  16      876.68      904.31     54.35 o 
   9   8  16     4000.51     3962.03    240.92 o 
  10   8  16     1467.14     1614.83    118.89 o 
  11   8  16     4850.17     4589.85    174.40 o 
  12   8  16      517.63      446.79     57.11 o 
  13   8  16       39.78       92.47     56.91 o 
   1   9  16     5187.11     5439.09    220.50 o 
   2   9  16    12989.15    13292.60    472.46 o 
   3   9  16     6179.39     6283.27    184.68 o 
   4   9  16     6246.08     6233.13    207.08 o 
   5   9  16      292.24      372.84     45.23 o 
   6   9  16     5020.26     4747.66    162.65 o 
   7   9  16    17568.00    17393.61    529.39 o 
   8   9  16    14695.54    14775.30    529.42 o 
   9   9  16     9546.95     9285.77    382.98 o 
  10   9  16      771.87      758.22     88.69 o 
  11   9  16      105.07      126.47     69.54 o 
  12   9  16     2288.61     2169.97     77.54 o 
  13   9  16     3600.42     3308.75    123.65 o 
   0  10  16      539.19      579.12     66.06 o 
   1  10  16     3172.43     3448.45    109.77 o 
   2  10  16      479.80      412.85     47.02 o 
   3  10  16      601.26      608.25     45.21 o 
   4  10  16     4422.60     4375.51    144.87 o 
   5  10  16     1593.38     1586.96     59.93 o 
   6  10  16     3356.33     3545.73    134.32 o 
   7  10  16     2921.64     3046.85     85.83 o 
   8  10  16      515.82      553.17     53.86 o 
   9  10  16      112.28      145.59     42.02 o 
  10  10  16      285.75      270.08     55.03 o 
  11  10  16        1.99       27.76     73.60 o 
  12  10  16       60.17       91.66     72.21 o 
  13  10  16      124.18      179.99     83.43 o 
   1  11  16     3776.40     3828.76     77.31 o 
   2  11  16     1477.79     1495.85     44.25 o 
   3  11  16     7842.38     7951.21    209.43 o 
   4  11  16     3047.71     3108.00     80.74 o 
   5  11  16     1136.38     1088.19     47.80 o 
   6  11  16     1010.97     1010.18     50.63 o 
   7  11  16     7077.56     7282.79    202.53 o 
   8  11  16     2407.32     2355.94     54.37 o 
   9  11  16      826.28      734.13     52.72 o 
  10  11  16      604.95      638.67     56.16 o 
  11  11  16      299.99      211.48     57.34 o 
  12  11  16      285.05      235.70     59.46 o 
   0  12  16    11397.81    11496.32    429.44 o 
   1  12  16    13662.12    13940.43    360.34 o 
   2  12  16     2022.21     2025.71     71.37 o 
   3  12  16      771.04      726.51     44.88 o 
   4  12  16     3554.12     3713.81    103.66 o 
   5  12  16     5011.69     5022.52     92.38 o 
   6  12  16     7955.95     8148.17    266.52 o 
   7  12  16     2815.68     2933.97     96.79 o 
   8  12  16      403.75      393.45     50.37 o 
   9  12  16       24.53       94.90     57.67 o 
  10  12  16     2086.80     2004.40     68.67 o 
  11  12  16     2072.24     2063.52     58.84 o 
   1  13  16      317.55      345.79     47.18 o 
   2  13  16     1698.66     1674.80     58.13 o 
   3  13  16     2455.37     2403.83     72.50 o 
   4  13  16      591.91      668.17     44.85 o 
   5  13  16      433.50      405.92     44.38 o 
   6  13  16       80.64      185.18     47.92 o 
   7  13  16     1559.24     1569.95     53.06 o 
   8  13  16     1127.23     1115.96     63.83 o 
   9  13  16      407.64      434.44     53.52 o 
  10  13  16        1.72       80.37     57.21 o 
  11  13  16      136.52      201.15     72.97 o 
   0  14  16     8659.97     8607.01    371.13 o 
   1  14  16     2402.10     2489.13     71.00 o 
   2  14  16     4465.51     4342.55    133.58 o 
   3  14  16       82.87      111.25     44.67 o 
   4  14  16        2.59       28.13     47.09 o 
   5  14  16     7655.40     7776.19    150.10 o 
   6  14  16       43.96      137.11     52.09 o 
   7  14  16       14.23       31.08     49.42 o 
   8  14  16       10.90       27.53     50.92 o 
   9  14  16      461.45      450.93     56.26 o 
  10  14  16      869.15      842.70     60.74 o 
   1  15  16        1.50       -0.86     48.32 o 
   2  15  16     2263.23     2314.12    109.55 o 
   3  15  16     2622.16     2803.37     60.68 o 
   4  15  16      985.05     1097.89     49.07 o 
   5  15  16       48.68       73.97     46.88 o 
   6  15  16      917.42      968.17     48.94 o 
   7  15  16      842.62      938.54     50.24 o 
   8  15  16     3160.76     3107.07    123.08 o 
   9  15  16     1572.37     1617.51     57.22 o 
   0  16  16      978.71      927.61     82.72 o 
   1  16  16     1638.16     1579.50     59.58 o 
   2  16  16       37.80       27.59     47.52 o 
   3  16  16      414.42      487.16     47.23 o 
   4  16  16      414.38      471.01     46.61 o 
   5  16  16      510.10      525.26     47.58 o 
   6  16  16      265.63      288.26     50.52 o 
   7  16  16      579.04      609.42     51.49 o 
   1  17  16       85.01      139.85     45.07 o 
   2  17  16      112.83      173.01     50.56 o 
   3  17  16     1596.76     1607.66     59.38 o 
   4  17  16       48.42       53.72     48.72 o 
   5  17  16      716.80      746.69     52.39 o 
   6  17  16       47.64       29.50     50.40 o 
   0  18  16     3148.21     3036.16     87.44 o 
   1  18  16      817.23      721.25     46.41 o 
   2  18  16     1306.37     1367.04     52.42 o 
   3  18  16      370.64      444.48     51.99 o 
   1   1  17    22788.27    21530.21    740.96 o 
   2   1  17    27734.27    25551.20    902.32 o 
   3   1  17    20021.08    19439.89    549.26 o 
   4   1  17    18366.25    17182.08    466.28 o 
   5   1  17      407.02      376.58     55.43 o 
   6   1  17      599.58      667.47     50.90 o 
   7   1  17    26231.15    26921.15    528.72 o 
   8   1  17    22125.30    22037.48    325.20 o 
   9   1  17    21336.77    22373.62    232.65 o 
  10   1  17      108.22      154.37     62.47 o 
  11   1  17     6426.47     6548.53     78.79 o 
  12   1  17     5504.64     5600.21    748.47 o 
  13   1  17     7028.86     7303.64    179.77 o 
  14   1  17     3671.33     3452.34    105.47 o 
   0   2  17     7116.02     6915.61    844.38 o 
   1   2  17    22152.77    21841.47   1349.91 o 
   2   2  17      491.94      541.37     54.57 o 
   3   2  17     4587.25     4220.51    197.39 o 
   4   2  17    19746.21    18750.78    475.92 o 
   5   2  17     3020.09     2990.39    116.22 o 
   6   2  17    25735.22    25962.90    732.62 o 
   7   2  17     6455.90     6265.72    190.11 o 
   8   2  17     1912.02     2154.61     78.18 o 
   9   2  17    13770.59    14571.56    239.95 o 
  10   2  17     3915.93     4175.94    111.15 o 
  11   2  17     8055.81     8429.27    133.72 o 
  12   2  17     1219.61     1288.56     75.33 o 
  13   2  17      217.14      228.21     84.26 o 
  14   2  17     1073.12     1092.35    123.12 o 
   1   3  17     5273.77     5058.68    209.47 o 
   2   3  17      508.51      483.36     57.63 o 
   3   3  17      326.04      381.28     57.17 o 
   4   3  17      279.45      320.93     53.20 o 
   5   3  17     2928.43     2738.74    116.33 o 
   6   3  17      303.59      261.58     47.00 o 
   7   3  17     3548.17     3687.80    116.23 o 
   8   3  17       33.04       77.63     56.19 o 
   9   3  17      133.69      152.45     67.91 o 
  10   3  17      537.22      639.56     85.51 o 
  11   3  17       20.32      103.15     73.59 o 
  12   3  17        8.23       28.36     84.08 o 
  13   3  17     1064.79     1211.52     82.83 o 
  14   3  17       83.07      142.66     75.92 o 
   0   4  17    22650.97    21069.16   2248.76 o 
   1   4  17    31397.52    30121.48   1798.41 o 
   2   4  17     2009.95     2061.43     94.98 o 
   3   4  17     1243.49     1272.18     58.09 o 
   4   4  17     9133.77     8745.09    347.23 o 
   5   4  17    20647.77    20107.14    851.25 o 
   6   4  17     8971.48     8715.10    333.07 o 
   7   4  17    10286.43    10177.38    286.99 o 
   8   4  17       99.54      136.27     51.52 o 
   9   4  17     8774.75     8884.73    235.87 o 
  10   4  17    16958.02    17071.77    611.07 o 
  11   4  17     2645.19     2805.73    112.53 o 
  12   4  17     3104.57     3072.79    151.28 o 
  13   4  17     1025.44      948.37     80.52 o 
  14   4  17      265.34      260.16     68.13 o 
   1   5  17    25676.23    24661.72   1153.65 o 
   2   5  17    20343.08    19767.15   1003.62 o 
   3   5  17    13872.67    14151.32    902.98 o 
   4   5  17    12025.71    11885.13    666.46 o 
   5   5  17     4169.37     4130.38    202.55 o 
   6   5  17     1910.96     1813.35    111.09 o 
   7   5  17    10555.11    10180.96    590.69 o 
   8   5  17    16093.81    16043.73    607.43 o 
   9   5  17     6817.43     6724.12    332.13 o 
  10   5  17      814.54      816.99     64.33 o 
  11   5  17     3505.57     3441.86    161.01 o 
  12   5  17     2873.31     2723.99    163.81 o 
  13   5  17     2441.54     2383.90    113.23 o 
  14   5  17     2453.74     2265.72    140.27 o 
   0   6  17     1157.12     1314.15    153.62 o 
   1   6  17     5171.71     5228.28    259.48 o 
   2   6  17     5258.78     5480.13    262.62 o 
   3   6  17      759.76      669.91     58.49 o 
   4   6  17      928.15     1002.96     76.11 o 
   5   6  17     3140.34     2991.62    141.85 o 
   6   6  17      141.65      180.35     62.47 o 
   7   6  17      310.79      335.50     61.18 o 
   8   6  17      662.94      730.09     65.16 o 
   9   6  17        8.18       28.95     57.34 o 
  10   6  17     2957.93     2997.13    120.15 o 
  11   6  17     1730.98     1616.02     62.35 o 
  12   6  17      963.29      936.96    129.90 o 
  13   6  17     1664.05     1570.42     70.32 o 
  14   6  17        1.25      110.37     76.91 o 
   1   7  17     5304.59     5524.79    327.73 o 
   2   7  17    10302.76     9991.92    492.22 o 
   3   7  17    14139.04    14369.14    804.85 o 
   4   7  17    15827.57    16050.21    835.04 o 
   5   7  17      198.61      296.95     59.43 o 
   6   7  17     1511.26     1662.54     63.68 o 
   7   7  17    14648.31    14308.69    576.89 o 
   8   7  17    12450.81    12090.61    520.44 o 
   9   7  17     3502.14     3454.50    165.21 o 
  10   7  17     1184.34     1181.46     95.93 o 
  11   7  17     2016.88     2029.77     79.26 o 
  12   7  17     1378.38     1365.69     65.37 o 
  13   7  17     7192.16     6733.92    260.42 o 
   0   8  17    31554.94    31298.38   3387.31 o 
   1   8  17     2860.99     2771.93    130.84 o 
   2   8  17      613.13      716.41     61.00 o 
   3   8  17     4467.13     4637.86    285.90 o 
   4   8  17       75.03       44.40     56.01 o 
   5   8  17     7723.58     7731.67    369.87 o 
   6   8  17     2214.72     2208.86     87.00 o 
   7   8  17     5226.97     5217.03    206.52 o 
   8   8  17      719.61      825.65     71.41 o 
   9   8  17     7947.88     7761.15    507.06 o 
  10   8  17     9830.93     9799.88    785.12 o 
  11   8  17     4754.69     4642.08    259.16 o 
  12   8  17     2040.45     2042.87     68.91 o 
  13   8  17      606.92      580.42     66.42 o 
   1   9  17       37.09      110.76     55.16 o 
   2   9  17       25.63       70.18     54.57 o 
   3   9  17       11.72      101.34     46.24 o 
   4   9  17      729.97      793.99     55.17 o 
   5   9  17     1262.49     1265.69     52.69 o 
   6   9  17      662.88      714.44     62.45 o 
   7   9  17     1908.05     1976.26     71.70 o 
   8   9  17        5.46       98.36     56.26 o 
   9   9  17        1.45      106.32     59.22 o 
  10   9  17      242.15      290.04     61.43 o 
  11   9  17        5.65       97.77     64.06 o 
  12   9  17       59.80       42.45     60.38 o 
   0  10  17    22261.45    21960.82   1003.19 o 
   1  10  17     4815.02     4881.55    165.77 o 
   2  10  17     1873.12     1977.47     52.38 o 
   3  10  17     2588.34     2696.84     93.84 o 
   4  10  17     2347.22     2458.28     62.72 o 
   5  10  17    19165.22    19348.62    501.38 o 
   6  10  17     6721.04     6667.21    230.14 o 
   7  10  17      814.61      764.78     49.32 o 
   8  10  17      618.02      664.34     51.85 o 
   9  10  17     4404.67     4340.57    122.13 o 
  10  10  17     4647.48     4668.58    220.16 o 
  11  10  17     6939.87     6692.52    308.23 o 
  12  10  17     2945.80     2893.01     89.64 o 
   1  11  17     4421.35     4428.73    140.35 o 
   2  11  17     5011.30     5187.65    114.67 o 
   3  11  17     4159.83     4311.84    117.28 o 
   4  11  17     1267.85     1273.16     51.51 o 
   5  11  17     2928.41     2998.25    118.08 o 
   6  11  17      224.53      242.52     46.25 o 
   7  11  17      689.75      755.57     51.52 o 
   8  11  17     6790.90     6645.24    170.98 o 
   9  11  17      907.58      915.83     58.59 o 
  10  11  17     1672.68     1592.83     62.16 o 
  11  11  17        0.26       10.21     66.28 o 
   0  12  17        2.44       -3.50     73.78 o 
   1  12  17       11.65       57.59     46.10 o 
   2  12  17        0.64       48.92     46.08 o 
   3  12  17       92.62      145.02     43.90 o 
   4  12  17     2263.91     2215.82     67.73 o 
   5  12  17     1354.66     1423.43     51.43 o 
   6  12  17     4727.98     4647.18    146.34 o 
   7  12  17     2175.28     2124.62     56.84 o 
   8  12  17       74.22       72.83     54.47 o 
   9  12  17     1369.21     1420.35     90.14 o 
  10  12  17      446.00      566.53     56.23 o 
  11  12  17      982.74      880.75     63.82 o 
   1  13  17     4016.75     3985.20    123.80 o 
   2  13  17     1415.00     1547.47     45.64 o 
   3  13  17     8411.67     8506.72    215.93 o 
   4  13  17     4256.73     4280.47    105.84 o 
   5  13  17     3694.68     3569.07     83.48 o 
   6  13  17      628.40      691.48     51.33 o 
   7  13  17      820.19      871.26     53.08 o 
   8  13  17     2291.17     2393.07     53.58 o 
   9  13  17      102.50      156.97     56.47 o 
  10  13  17       85.51      128.89     59.36 o 
   0  14  17     3475.23     3750.88    121.54 o 
   1  14  17     2089.19     2129.37     66.49 o 
   2  14  17     1405.29     1463.38     49.74 o 
   3  14  17      156.67      235.93     48.39 o 
   4  14  17     1409.29     1395.61     47.34 o 
   5  14  17     1367.86     1275.36     49.70 o 
   6  14  17      628.21      712.56     49.81 o 
   7  14  17      977.29      986.29     50.38 o 
   8  14  17        5.17       72.57     52.55 o 
   9  14  17       84.39      114.56     60.90 o 
   1  15  17        1.89       17.58     47.12 o 
   2  15  17      382.85      369.00     49.56 o 
   3  15  17     2447.39     2392.37     53.01 o 
   4  15  17      764.16      869.55     50.25 o 
   5  15  17      741.19      708.64     48.95 o 
   6  15  17       71.78       84.31     47.99 o 
   7  15  17      315.10      341.13     54.69 o 
   8  15  17       14.23       90.72     53.96 o 
   0  16  17      112.70      183.02     72.77 o 
   1  16  17       86.17      131.78     45.77 o 
   2  16  17       15.45       44.66     46.59 o 
   3  16  17       59.56       79.55     46.47 o 
   4  16  17     5041.49     5075.19    141.46 o 
   5  16  17     3425.72     3554.71    115.99 o 
   6  16  17     3718.32     3483.87     77.20 o 
   1  17  17      355.37      347.79     50.48 o 
   2  17  17      229.02      268.03     50.48 o 
   3  17  17      729.11      717.81     49.55 o 
   4  17  17       82.72      161.86     49.27 o 
   0   0  18    40194.86    42236.26    233.16 o 
   1   0  18     1963.60     1842.15     81.46 o 
   2   0  18     3888.02     3901.85    159.92 o 
   3   0  18       28.51       54.50     65.06 o 
   4   0  18    36366.39    35670.90   1365.65 o 
   5   0  18    28656.80    28452.38    809.61 o 
   6   0  18    25776.37    25964.22    630.47 o 
   7   0  18     5742.51     5935.09    110.57 o 
   8   0  18     1132.56     1139.44     75.34 o 
   9   0  18     1000.72     1096.60     86.88 o 
  10   0  18    28277.29    29926.85    248.06 o 
  11   0  18      210.88      240.24    106.16 o 
  12   0  18      644.60      906.48    132.92 o 
  13   0  18      151.93      331.21    135.10 o 
  14   0  18     2604.21     2054.83    154.71 o 
   1   1  18      164.81      272.33     49.24 o 
   2   1  18    12154.77    11674.55    446.77 o 
   3   1  18     6773.20     6562.60    217.18 o 
   4   1  18     5060.39     4912.10    197.37 o 
   5   1  18     1074.24     1134.41     56.28 o 
   6   1  18      517.39      551.71     50.96 o 
   7   1  18     3256.79     3309.88     90.87 o 
   8   1  18     7937.67     8040.64     94.36 o 
   9   1  18      172.25      257.32     56.23 o 
  10   1  18      365.50      432.72     59.53 o 
  11   1  18      440.36      566.63     72.33 o 
  12   1  18     1253.27     1256.21    213.44 o 
  13   1  18     2747.59     2877.52     93.05 o 
  14   1  18      877.77      784.39    101.66 o 
   0   2  18    21045.82    19486.31   1139.64 o 
   1   2  18     7925.50     7600.72    383.40 o 
   2   2  18      686.88      656.07     56.75 o 
   3   2  18      388.51      499.48     53.51 o 
   4   2  18     9880.10     9707.44    281.55 o 
   5   2  18      106.82      192.11     56.93 o 
   6   2  18     7007.44     7053.74    160.57 o 
   7   2  18     1326.63     1317.38     59.35 o 
   8   2  18      628.68      645.50     61.17 o 
   9   2  18      148.13      166.98     58.06 o 
  10   2  18    10663.28    11031.24    184.25 o 
  11   2  18     2266.02     2288.12     74.76 o 
  12   2  18      546.87      689.23     81.17 o 
  13   2  18        1.94       18.52     80.12 o 
  14   2  18      678.72      709.43    103.20 o 
   1   3  18     3421.49     3273.51    144.68 o 
   2   3  18    53984.74    52805.95   2865.25 o 
   3   3  18     7773.54     7957.86    465.17 o 
   4   3  18     8773.32     8411.88    376.18 o 
   5   3  18       52.09      129.56     46.15 o 
   6   3  18     5490.36     5391.24    160.84 o 
   7   3  18     3328.30     3158.44     91.93 o 
   8   3  18    29714.72    29673.69    758.97 o 
   9   3  18     3569.38     3773.35     79.02 o 
  10   3  18      191.36      210.08     79.69 o 
  11   3  18      452.11      587.73     69.38 o 
  12   3  18     7961.18     7673.87    338.73 o 
  13   3  18     8406.86     8203.79    281.56 o 
  14   3  18     2027.45     1880.90     75.84 o 
   0   4  18     3362.80     3796.05    376.97 o 
   1   4  18       56.90       32.90     53.81 o 
   2   4  18      485.97      492.70     55.04 o 
   3   4  18     4969.06     5220.56    289.36 o 
   4   4  18     2349.15     2364.16    108.48 o 
   5   4  18    13744.53    13707.76    561.92 o 
   6   4  18     8049.16     7945.57    317.35 o 
   7   4  18      805.70      803.35     53.24 o 
   8   4  18      443.36      560.97     53.04 o 
   9   4  18      153.11      130.61     52.96 o 
  10   4  18     1796.55     1745.49    121.09 o 
  11   4  18     1642.40     1577.89    101.51 o 
  12   4  18       45.89      118.89     66.86 o 
  13   4  18       49.12      136.12     70.59 o 
   1   5  18     1830.49     1878.66     72.97 o 
   2   5  18    15413.06    15642.18    833.47 o 
   3   5  18      141.82      149.84     58.90 o 
   4   5  18     3148.01     3172.63    148.77 o 
   5   5  18      580.48      595.70     56.34 o 
   6   5  18     3133.82     2941.15    108.03 o 
   7   5  18     1963.07     1944.13     70.43 o 
   8   5  18     6524.51     6690.89    210.49 o 
   9   5  18     2355.92     2451.92     67.15 o 
  10   5  18       61.77       93.10     59.38 o 
  11   5  18      100.46      117.57     60.18 o 
  12   5  18     4318.41     4116.32    136.81 o 
  13   5  18      776.70      726.19     70.66 o 
   0   6  18    66503.22    64802.93   5520.59 o 
   1   6  18     7233.80     6857.85    370.19 o 
   2   6  18     6371.51     6266.37    322.07 o 
   3   6  18      949.10      929.54     58.92 o 
   4   6  18    14928.88    14966.92    675.58 o 
   5   6  18    10435.18    10469.07    560.78 o 
   6   6  18    15551.54    15889.94    776.86 o 
   7   6  18      649.22      669.31     58.88 o 
   8   6  18        5.74       65.32     57.62 o 
   9   6  18     2738.36     2726.68     70.65 o 
  10   6  18    19664.18    19091.26    680.61 o 
  11   6  18     7886.13     7770.54    406.36 o 
  12   6  18     1713.59     1566.72     73.51 o 
  13   6  18     2538.46     2400.05     80.83 o 
   1   7  18     1384.63     1437.52    109.77 o 
   2   7  18      564.39      629.88     61.27 o 
   3   7  18     9912.05     9831.19    455.73 o 
   4   7  18      277.88      285.66     57.38 o 
   5   7  18     1371.79     1423.58     66.96 o 
   6   7  18       86.02      107.68     60.73 o 
   7   7  18      409.29      401.96     59.29 o 
   8   7  18     1968.42     2076.70    104.37 o 
   9   7  18      226.25      286.98     70.53 o 
  10   7  18        2.87       69.36     60.86 o 
  11   7  18       11.41       89.11     59.78 o 
  12   7  18     1772.22     1706.34     95.93 o 
  13   7  18     1427.15     1377.26     85.86 o 
   0   8  18    10655.95    10559.12    936.99 o 
   1   8  18     2542.44     2467.79    116.06 o 
   2   8  18     4477.98     4410.84    266.40 o 
   3   8  18       92.73      158.79     62.59 o 
   4   8  18    12646.76    12765.47    636.90 o 
   5   8  18      800.83      793.76     65.33 o 
   6   8  18     3626.84     3796.75    184.62 o 
   7   8  18      283.89      272.26     64.75 o 
   8   8  18     1725.37     1809.56     74.18 o 
   9   8  18       37.12       25.66    105.92 o 
  10   8  18     7256.44     7188.64    293.27 o 
  11   8  18     1129.56     1231.69     60.47 o 
  12   8  18      741.52      782.05     64.95 o 
   1   9  18     7939.85     7896.90    335.27 o 
   2   9  18    12176.33    12576.90    630.61 o 
   3   9  18     7990.18     8515.19    374.27 o 
   4   9  18      951.45      993.16     60.70 o 
   5   9  18      666.22      689.40     59.22 o 
   6   9  18     2905.06     3042.24    111.34 o 
   7   9  18     1381.20     1330.05     66.48 o 
   8   9  18    11190.92    11077.16    478.62 o 
   9   9  18     4032.02     4204.16    134.31 o 
  10   9  18     1246.14     1308.71     70.50 o 
  11   9  18        1.63      -22.57     69.71 o 
  12   9  18     5195.04     4548.02    189.13 o 
   0  10  18     7389.50     7160.26    722.35 o 
   1  10  18     6062.86     6047.63    244.38 o 
   2  10  18       35.79       93.63     59.20 o 
   3  10  18        2.11        6.65     61.05 o 
   4  10  18      711.55      735.65     57.56 o 
   5  10  18     2690.97     2863.99    110.71 o 
   6  10  18      803.22      707.47     64.84 o 
   7  10  18       42.36       51.72     61.21 o 
   8  10  18     1867.61     1902.27     67.32 o 
   9  10  18     1907.20     2022.00     77.53 o 
  10  10  18     1419.22     1370.49    108.91 o 
  11  10  18     7452.46     7139.28    343.94 o 
   1  11  18     1160.05     1222.55     53.64 o 
   2  11  18     5681.76     5662.25    178.13 o 
   3  11  18      120.34      197.10     52.24 o 
   4  11  18     7606.13     7473.48    177.00 o 
   5  11  18      758.00      799.81     53.92 o 
   6  11  18     7120.00     6973.52    154.43 o 
   7  11  18        6.94       54.72     54.60 o 
   8  11  18     2531.28     2608.20     60.27 o 
   9  11  18      477.52      513.01     62.85 o 
  10  11  18      618.22      670.61     67.59 o 
  11  11  18       68.05      178.68    146.00 o 
   0  12  18    12212.82    12544.95    562.85 o 
   1  12  18     2856.20     3051.38     50.21 o 
   2  12  18     1920.12     2068.97     54.25 o 
   3  12  18       11.10      158.59     52.32 o 
   4  12  18     1172.11     1181.72     56.35 o 
   5  12  18     3244.09     3241.95     69.91 o 
   6  12  18     4972.96     4837.30    141.65 o 
   7  12  18     1908.05     1926.82     69.84 o 
   8  12  18        4.78       45.57     52.04 o 
   9  12  18     3852.59     3860.54    130.91 o 
  10  12  18     1612.88     1436.75     64.45 o 
   1  13  18       93.82      164.76     51.38 o 
   2  13  18      122.30      225.82     49.42 o 
   3  13  18     6224.72     6275.44    159.46 o 
   4  13  18       13.15       51.85     49.14 o 
   5  13  18      180.94      188.79     52.56 o 
   6  13  18     2460.04     2464.51     92.74 o 
   7  13  18     3512.67     3481.24     97.29 o 
   8  13  18      128.17      213.71     55.36 o 
   9  13  18      815.86      782.33     60.32 o 
   0  14  18     1107.13     1319.92     83.85 o 
   1  14  18      764.35      744.61     49.84 o 
   2  14  18     2371.90     2404.51     56.30 o 
   3  14  18     4104.64     3985.72     79.03 o 
   4  14  18     4004.08     3916.10     83.94 o 
   5  14  18       10.77       15.43     50.26 o 
   6  14  18     3073.39     3016.82     79.09 o 
   7  14  18     2169.08     2249.19     79.26 o 
   8  14  18      195.08      233.11     58.56 o 
   1  15  18     1734.39     1840.05     55.87 o 
   2  15  18      425.62      449.49     52.49 o 
   3  15  18     6472.15     6480.84    205.81 o 
   4  15  18      527.63      469.71     49.95 o 
   5  15  18      117.92      170.57     54.18 o 
   6  15  18      449.72      477.53     54.98 o 
   0  16  18      435.21      420.42     72.51 o 
   1  16  18     3900.73     3913.46    109.14 o 
   2  16  18      282.30      284.68     51.69 o 
   3  16  18      105.88      124.16     51.37 o 
   4  16  18       36.74       73.17     48.58 o 
   5  16  18     2711.39     2779.37     68.18 o 
   1  17  18      801.22      862.20     57.99 o 
   2  17  18      197.04      161.08     68.96 o 
   1   1  19     6731.19     6183.03    150.02 o 
   2   1  19     3514.29     3502.51    117.85 o 
   3   1  19    18839.05    18772.82    590.48 o 
   4   1  19    11472.71    10875.13    246.62 o 
   5   1  19      886.12      842.35     52.69 o 
   6   1  19        1.83       72.86     52.40 o 
   7   1  19    20580.78    21263.63    429.75 o 
   8   1  19      154.46      192.12     54.75 o 
   9   1  19     4741.61     4944.93     67.77 o 
  10   1  19     5396.08     5692.37     72.48 o 
  11   1  19      866.44      986.82     80.46 o 
  12   1  19        0.32       40.95     77.08 o 
  13   1  19     8473.63     8300.83    116.32 o 
   0   2  19     2119.17     2059.51    102.41 o 
   1   2  19     9147.27     9299.00    476.49 o 
   2   2  19     2071.53     1926.36    108.72 o 
   3   2  19     2329.35     2224.93     87.22 o 
   4   2  19     8138.21     7937.86    258.73 o 
   5   2  19    25531.23    26155.45    801.72 o 
   6   2  19     4300.73     4519.51    159.05 o 
   7   2  19     7149.52     7694.85    250.00 o 
   8   2  19      302.58      385.65     56.86 o 
   9   2  19      449.60      491.93     66.44 o 
  10   2  19      695.21      712.40     67.42 o 
  11   2  19      708.34      751.88     76.95 o 
  12   2  19     8340.63     8271.18    307.60 o 
  13   2  19      449.25      534.99     81.66 o 
   1   3  19     2657.26     2566.64     92.78 o 
   2   3  19      404.44      425.11     52.90 o 
   3   3  19       88.26       87.00     57.56 o 
   4   3  19      153.15      193.02     46.37 o 
   5   3  19      752.95      802.30     50.70 o 
   6   3  19      588.92      652.21     61.94 o 
   7   3  19       42.45      121.67     52.01 o 
   8   3  19      185.69      176.24     52.29 o 
   9   3  19      179.45      231.75     53.73 o 
  10   3  19        4.78       43.11     61.83 o 
  11   3  19        2.86       33.19     63.94 o 
  12   3  19     1144.49     1119.39     67.21 o 
  13   3  19      636.61      618.16     62.97 o 
   0   4  19      445.67      473.10     86.29 o 
   1   4  19    16604.06    17195.39   1021.87 o 
   2   4  19     3000.17     2970.76    165.75 o 
   3   4  19      268.27      262.93     54.23 o 
   4   4  19     1600.47     1540.58     65.09 o 
   5   4  19    12614.57    12547.08    506.86 o 
   6   4  19     3761.08     3779.16    119.70 o 
   7   4  19      801.12      866.91     51.48 o 
   8   4  19       12.08       36.72     57.94 o 
   9   4  19     5435.22     5424.75    133.83 o 
  10   4  19      556.16      568.36     65.21 o 
  11   4  19     9358.15     9297.81    443.15 o 
  12   4  19     6542.04     6639.53    202.55 o 
  13   4  19        2.43       89.25     71.82 o 
   1   5  19     2575.73     2612.30     99.70 o 
   2   5  19     1883.68     1725.00     80.83 o 
   3   5  19    14665.61    14271.50    709.86 o 
   4   5  19    11344.60    11432.42    617.71 o 
   5   5  19      314.89      396.29     56.17 o 
   6   5  19     3559.01     3564.64    193.96 o 
   7   5  19    11575.71    11490.55    418.06 o 
   8   5  19     2008.42     1985.89     61.44 o 
   9   5  19     4445.38     4538.49    106.22 o 
  10   5  19     1917.37     1965.11     64.71 o 
  11   5  19      868.56      869.11     60.35 o 
  12   5  19      747.38      772.65     69.81 o 
  13   5  19     4749.17     4541.58    393.32 o 
   0   6  19      311.48      433.36     77.86 o 
   1   6  19     1918.73     1985.72     61.47 o 
   2   6  19     2275.15     2289.68    134.16 o 
   3   6  19      359.16      521.22     58.77 o 
   4   6  19     3501.92     3472.73    195.31 o 
   5   6  19      220.11      218.16     65.15 o 
   6   6  19     1019.35      954.02     55.92 o 
   7   6  19      828.81      816.76     64.21 o 
   8   6  19       10.01       37.00     58.55 o 
   9   6  19     2255.44     2198.65     57.68 o 
  10   6  19      181.76      198.54     64.83 o 
  11   6  19     1516.75     1562.17     70.46 o 
  12   6  19       78.42      132.09     65.95 o 
   1   7  19     5517.82     5401.98    264.51 o 
   2   7  19      198.66      206.41     59.07 o 
   3   7  19    20480.12    20749.81   1010.23 o 
   4   7  19     6531.46     6665.06    377.42 o 
   5   7  19      334.80      384.96     62.17 o 
   6   7  19      712.48      730.68     64.62 o 
   7   7  19     7258.03     7568.55    300.78 o 
   8   7  19      897.45      902.02     64.94 o 
   9   7  19     6149.45     6046.57    166.72 o 
  10   7  19     2480.10     2477.60    122.03 o 
  11   7  19      245.61      249.87     65.19 o 
  12   7  19      135.94      210.57     68.91 o 
   0   8  19     8971.90     9297.18    802.97 o 
   1   8  19     6840.39     6858.34    362.64 o 
   2   8  19     9485.67     9774.27    486.87 o 
   3   8  19        1.90       -2.69     56.53 o 
   4   8  19     6698.36     6640.94    345.65 o 
   5   8  19     1403.96     1428.72     89.64 o 
   6   8  19     7128.19     7160.04    224.56 o 
   7   8  19        6.86       49.44     59.45 o 
   8   8  19      134.98      166.17     63.46 o 
   9   8  19     3131.70     3283.22    148.99 o 
  10   8  19     1461.00     1507.65    156.31 o 
  11   8  19     5184.86     4908.12    255.07 o 
   1   9  19       39.57       71.76     57.56 o 
   2   9  19      174.56      271.94     54.64 o 
   3   9  19        8.34      109.41     61.50 o 
   4   9  19     1060.83     1086.82     58.10 o 
   5   9  19       19.69       33.59     62.01 o 
   6   9  19     4574.75     4578.87    122.14 o 
   7   9  19      857.92      993.91     70.86 o 
   8   9  19      471.58      500.86     64.88 o 
   9   9  19       46.73       53.02     69.68 o 
  10   9  19       60.50      179.77     76.58 o 
  11   9  19        2.76        1.78     63.02 o 
   0  10  19     4446.90     4527.96    230.98 o 
   1  10  19     9581.99     9728.34    384.34 o 
   2  10  19     3607.34     3887.45    203.49 o 
   3  10  19       79.53      167.62     58.01 o 
   4  10  19      149.90      177.66     66.03 o 
   5  10  19     6238.27     6332.49    257.90 o 
   6  10  19      927.71      983.08     69.60 o 
   7  10  19     1314.35     1233.74     65.35 o 
   8  10  19     3195.43     3310.79    173.32 o 
   9  10  19     2502.07     2439.03     71.51 o 
  10  10  19       32.46       56.43     70.98 o 
   1  11  19     1019.58     1069.19     65.90 o 
   2  11  19     3722.44     3823.66    155.69 o 
   3  11  19     3508.79     3518.34    152.23 o 
   4  11  19     3213.09     3339.22    124.55 o 
   5  11  19      282.01      269.87     65.60 o 
   6  11  19     5460.68     5613.57    169.10 o 
   7  11  19     2574.61     2429.61    106.94 o 
   8  11  19     9063.55     9454.58    270.24 o 
   9  11  19     2336.29     2206.18     72.26 o 
  10  11  19      642.49      728.06     79.82 o 
   0  12  19      363.90      375.51     92.41 o 
   1  12  19      257.90      357.13     61.43 o 
   2  12  19     1078.48     1137.63     57.72 o 
   3  12  19      679.41      732.29     54.78 o 
   4  12  19     2138.55     2189.81     53.68 o 
   5  12  19     2119.35     2112.75     58.91 o 
   6  12  19     1018.55      921.18     55.94 o 
   7  12  19     1259.10     1278.04     61.20 o 
   8  12  19     4501.90     4095.07    151.09 o 
   9  12  19      152.76      277.37     71.76 o 
   1  13  19      298.49      284.48     51.12 o 
   2  13  19      764.05      742.96     56.36 o 
   3  13  19     3372.27     3336.52    138.98 o 
   4  13  19      188.08      296.51     56.18 o 
   5  13  19        8.60       43.02     55.62 o 
   6  13  19      130.58      211.70     57.87 o 
   7  13  19     1605.43     1438.64     59.01 o 
   8  13  19     8236.79     8038.31    234.34 o 
   0  14  19     8452.55     8693.31    334.09 o 
   1  14  19      797.08      816.18     50.33 o 
   2  14  19     2288.86     2351.77     53.51 o 
   3  14  19       19.83       -9.29     56.09 o 
   4  14  19     4197.48     4214.23     66.95 o 
   5  14  19     1019.22     1045.53     58.75 o 
   6  14  19     4119.88     4331.81    103.77 o 
   7  14  19      224.66      253.20     60.20 o 
   1  15  19        1.47       47.65     54.88 o 
   2  15  19     1963.96     2133.74     68.77 o 
   3  15  19        4.38       73.14     57.82 o 
   4  15  19     3045.94     3217.25     67.87 o 
   5  15  19      121.38      187.12     57.63 o 
   0  16  19     4642.46     4793.35    171.42 o 
   1  16  19      199.11      223.09     54.36 o 
   2  16  19      772.92      830.56     55.42 o 
   0   0  20    16569.96    16388.62   1172.32 o 
   1   0  20     5035.96     4620.50    201.92 o 
   2   0  20     1076.24     1144.76     72.08 o 
   3   0  20     1682.94     1755.08    120.47 o 
   4   0  20     8933.37     9465.64    290.21 o 
   5   0  20       46.25       49.18     73.75 o 
   6   0  20    15319.77    16008.71    432.10 o 
   7   0  20     1885.22     1934.59     84.93 o 
   8   0  20     3624.83     3767.50    107.87 o 
   9   0  20      483.68      510.64     87.00 o 
  10   0  20       50.02       59.91     93.33 o 
  11   0  20     3362.77     3422.84    101.29 o 
  12   0  20     3001.19     2869.79    148.17 o 
   1   1  20     1656.20     1551.17     56.88 o 
   2   1  20     2172.02     2248.70     60.87 o 
   3   1  20      359.75      379.92     49.91 o 
   4   1  20       33.92       55.26     52.38 o 
   5   1  20       86.04      188.87     50.01 o 
   6   1  20     1036.51     1126.57     51.90 o 
   7   1  20      324.98      359.95     52.91 o 
   8   1  20      521.46      635.91     59.52 o 
   9   1  20     2204.62     2322.09     59.14 o 
  10   1  20      113.29      148.41     59.86 o 
  11   1  20      637.22      767.62     77.63 o 
  12   1  20     2676.55     2554.70    128.01 o 
   0   2  20     2332.86     2543.32    344.29 o 
   1   2  20      701.95      891.67     53.39 o 
   2   2  20      195.78      153.65     44.79 o 
   3   2  20     2197.28     2184.47     71.30 o 
   4   2  20      108.20      128.16     50.45 o 
   5   2  20       15.46       58.12     51.67 o 
   6   2  20     4610.82     4771.42    191.47 o 
   7   2  20     1095.12     1164.67     61.39 o 
   8   2  20      411.44      376.34     57.93 o 
   9   2  20     1209.19     1260.85     59.72 o 
  10   2  20      516.43      586.63     61.32 o 
  11   2  20      149.97      227.78     72.98 o 
  12   2  20       15.51      133.67     76.38 o 
   1   3  20        3.98      113.82     57.39 o 
   2   3  20     5807.99     6054.47    309.17 o 
   3   3  20     2141.60     1985.58     58.53 o 
   4   3  20     3707.93     3793.84    117.43 o 
   5   3  20      852.26      909.00     50.41 o 
   6   3  20     5376.21     5220.44    146.26 o 
   7   3  20     1867.16     1898.97     71.14 o 
   8   3  20     4334.22     4567.92    170.47 o 
   9   3  20     2567.52     2601.10     68.86 o 
  10   3  20     1983.79     2225.88     62.47 o 
  11   3  20     2737.43     2602.59    137.13 o 
  12   3  20     4403.13     4258.87     67.97 o 
   0   4  20      793.91      776.78     81.13 o 
   1   4  20     3355.20     3185.24     91.84 o 
   2   4  20     1751.19     1690.76     73.91 o 
   3   4  20      175.67      191.02     62.05 o 
   4   4  20     7082.25     6891.40    296.48 o 
   5   4  20     3332.87     3326.06    121.78 o 
   6   4  20     5162.65     5187.85    196.30 o 
   7   4  20        6.97       16.22     51.59 o 
   8   4  20      259.39      272.65     56.69 o 
   9   4  20     2447.17     2450.12     65.13 o 
  10   4  20        7.18      138.25     60.28 o 
  11   4  20     4197.24     4435.82    272.69 o 
  12   4  20      936.64      892.81     72.98 o 
   1   5  20        7.64       56.16     58.53 o 
   2   5  20      168.96      171.62     59.29 o 
   3   5  20     2691.53     2767.96     96.07 o 
   4   5  20      838.02      839.15     57.94 o 
   5   5  20        9.85       55.12     54.57 o 
   6   5  20      454.65      528.80     58.33 o 
   7   5  20       13.31       62.16     50.19 o 
   8   5  20     1114.75     1283.17     54.32 o 
   9   5  20     1375.30     1340.55     59.34 o 
  10   5  20      854.11      929.78     71.43 o 
  11   5  20     3277.29     3302.60    126.75 o 
  12   5  20      113.63      114.92     63.08 o 
   0   6  20     5391.23     5512.71    629.74 o 
   1   6  20     1001.28     1060.52     75.48 o 
   2   6  20     4146.24     4218.99    155.06 o 
   3   6  20        4.78      114.60     60.52 o 
   4   6  20     3487.63     3565.93    208.21 o 
   5   6  20     3831.82     4034.88    198.15 o 
   6   6  20     2540.06     2635.27    124.78 o 
   7   6  20     3055.62     2908.35    138.96 o 
   8   6  20     1775.21     1779.35     61.56 o 
   9   6  20      774.39      840.43     60.69 o 
  10   6  20     5356.52     5136.00    136.81 o 
  11   6  20     1454.99     1500.51     73.67 o 
   1   7  20     2719.64     2623.31    167.64 o 
   2   7  20     3694.18     3871.21    195.94 o 
   3   7  20    13823.64    13887.47    612.05 o 
   4   7  20     6698.26     6803.27    298.16 o 
   5   7  20        1.07      -22.76     59.21 o 
   6   7  20      800.62      863.72     64.07 o 
   7   7  20     2659.39     2747.18     78.29 o 
   8   7  20       43.67       46.96     59.60 o 
   9   7  20     1499.61     1494.10     64.14 o 
  10   7  20      413.13      443.90     65.09 o 
  11   7  20      378.02      383.40     69.66 o 
   0   8  20     1709.84     1952.81    132.92 o 
   1   8  20      568.32      538.16     60.71 o 
   2   8  20      482.92      543.75     57.67 o 
   3   8  20      746.49      770.98     61.85 o 
   4   8  20      186.31      231.69     57.00 o 
   5   8  20     1292.06     1435.59    100.13 o 
   6   8  20      439.23      441.92     60.30 o 
   7   8  20      904.79      909.22     59.67 o 
   8   8  20      453.20      418.08     63.46 o 
   9   8  20     2647.43     2805.36     71.09 o 
  10   8  20     1988.46     1932.33     79.89 o 
  11   8  20      239.82      296.25     68.28 o 
   1   9  20     1424.62     1584.93     62.28 o 
   2   9  20     6450.49     6761.13    367.04 o 
   3   9  20     9093.52     9244.30    400.07 o 
   4   9  20     6085.52     6100.08    234.00 o 
   5   9  20     1968.21     1964.65     65.15 o 
   6   9  20       38.38       74.73     63.47 o 
   7   9  20      984.61     1035.80     68.41 o 
   8   9  20     2127.23     2147.81     82.44 o 
   9   9  20     1507.98     1701.54     74.13 o 
  10   9  20     1381.05     1320.72     81.95 o 
   0  10  20      339.23      397.75     84.07 o 
   1  10  20     2451.23     2478.91     92.23 o 
   2  10  20     3452.93     3490.53    206.32 o 
   3  10  20     1604.96     1556.79     76.43 o 
   4  10  20     2064.06     2176.67     83.66 o 
   5  10  20    14807.54    14482.00    562.36 o 
   6  10  20      641.69      708.46    101.27 o 
   7  10  20      233.84      326.87     71.92 o 
   8  10  20     2392.59     2195.43     95.76 o 
   9  10  20     1724.80     1588.82     79.38 o 
   1  11  20       51.00       73.00     58.62 o 
   2  11  20     2085.39     2068.93    133.98 o 
   3  11  20      899.23      968.47     58.40 o 
   4  11  20      263.07      241.98     65.07 o 
   5  11  20      565.38      660.23     70.23 o 
   6  11  20     2482.01     2352.91     90.90 o 
   7  11  20     3984.86     3878.33    187.87 o 
   8  11  20     1259.10     1272.28     73.77 o 
   9  11  20      362.79      394.77     78.50 o 
   0  12  20     3177.32     2946.20    207.01 o 
   1  12  20     1064.13     1095.81     62.18 o 
   2  12  20      107.41      122.99     63.41 o 
   3  12  20     1844.93     1748.40     68.56 o 
   4  12  20     3391.80     3371.58    176.76 o 
   5  12  20     4744.23     4841.81    141.22 o 
   6  12  20     1018.96     1011.83     66.04 o 
   7  12  20     1941.20     2124.91    103.26 o 
   8  12  20      316.92      306.04     71.53 o 
   1  13  20     4261.95     4051.35    198.46 o 
   2  13  20     1053.67     1042.55     66.04 o 
   3  13  20    14307.29    14087.64    504.49 o 
   4  13  20     2567.54     2372.25     91.59 o 
   5  13  20       21.44       69.14     63.41 o 
   6  13  20     1649.12     1584.13     71.80 o 
   7  13  20     7224.20     6855.51    308.78 o 
   0  14  20     1260.31     1323.86     92.61 o 
   1  14  20        2.03       31.42     61.56 o 
   2  14  20     2164.65     2254.24    100.56 o 
   3  14  20      170.94      196.81     58.03 o 
   4  14  20      501.12      538.93     69.22 o 
   5  14  20      950.04      989.21     60.16 o 
   1  15  20     4067.14     3982.31     62.10 o 
   2  15  20     4529.18     4135.84    129.21 o 
   3  15  20     5236.23     5152.12    261.83 o 
   1   1  21        6.90       86.62     43.20 o 
   2   1  21      597.34      624.19     47.08 o 
   3   1  21    10128.79    10255.97    264.00 o 
   4   1  21      754.88      762.49     49.67 o 
   5   1  21     4245.25     4693.64    136.92 o 
   6   1  21      161.73      232.81     53.68 o 
   7   1  21       38.74      124.11     55.08 o 
   8   1  21     4222.45     4728.80    167.82 o 
   9   1  21      152.23      247.28     58.80 o 
  10   1  21     1004.39     1067.79     65.94 o 
  11   1  21      355.00      360.34     68.08 o 
  12   1  21       58.81       53.53     83.89 o 
   0   2  21    21892.62    21188.55    795.66 o 
   1   2  21      160.26      176.89     44.68 o 
   2   2  21     4455.55     4293.83    101.35 o 
   3   2  21      174.32      218.26     49.87 o 
   4   2  21      153.71      111.17     48.27 o 
   5   2  21     7541.06     7559.77    237.35 o 
   6   2  21     4374.50     4350.32    140.33 o 
   7   2  21       78.30      146.50     50.53 o 
   8   2  21       35.96       79.92     55.76 o 
   9   2  21      216.89      266.40     55.90 o 
  10   2  21     8073.29     8435.80    145.90 o 
  11   2  21     2703.48     2664.01     79.29 o 
   1   3  21      349.19      359.08     52.18 o 
   2   3  21        7.24       83.18     60.74 o 
   3   3  21      208.18      169.54     46.34 o 
   4   3  21      110.06      237.92     52.33 o 
   5   3  21      229.70      206.21     52.18 o 
   6   3  21      600.88      628.43     52.06 o 
   7   3  21     2148.70     2193.79     53.37 o 
   8   3  21      106.34      143.61     56.46 o 
   9   3  21      163.96      210.64     53.47 o 
  10   3  21       36.48       53.96     67.25 o 
  11   3  21        7.70       53.46     63.77 o 
   0   4  21      955.73     1084.22    150.35 o 
   1   4  21      244.86      353.15     63.18 o 
   2   4  21      330.26      408.79     56.01 o 
   3   4  21       77.07       74.05     63.42 o 
   4   4  21     1243.26     1186.08     54.11 o 
   5   4  21     3940.60     3888.56     89.17 o 
   6   4  21     2871.27     2867.32     95.29 o 
   7   4  21        9.79       53.87     51.78 o 
   8   4  21     2592.81     2609.20     74.71 o 
   9   4  21      339.60      355.24     53.93 o 
  10   4  21     1019.35     1054.44     65.86 o 
  11   4  21     3665.63     3416.44    103.56 o 
   1   5  21      208.77      231.00     63.18 o 
   2   5  21     5534.09     5568.07    268.28 o 
   3   5  21     5845.75     5888.88    297.22 o 
   4   5  21     1504.45     1577.85     91.21 o 
   5   5  21        5.98       78.72     59.99 o 
   6   5  21      149.44      228.15     51.54 o 
   7   5  21     4098.39     4127.12    126.04 o 
   8   5  21     7191.04     7097.60    239.73 o 
   9   5  21      720.62      754.76     59.26 o 
  10   5  21     1067.03     1075.57     70.13 o 
  11   5  21      649.32      623.34     66.37 o 
   0   6  21    10365.07    10177.13    567.64 o 
   1   6  21     3775.70     3866.92    222.05 o 
   2   6  21     1584.06     1551.53     84.29 o 
   3   6  21       74.28      100.35     64.24 o 
   4   6  21      429.22      490.85     55.74 o 
   5   6  21     1697.13     1689.74     65.93 o 
   6   6  21      286.37      308.75     59.24 o 
   7   6  21       57.13       84.64     56.10 o 
   8   6  21     2470.04     2389.13    121.78 o 
   9   6  21       49.53       88.54     55.56 o 
  10   6  21     4708.17     4515.63    224.56 o 
  11   6  21       33.40       -6.42    129.65 o 
   1   7  21        1.67       40.89     57.15 o 
   2   7  21     3497.17     3320.67    152.86 o 
   3   7  21     2012.77     1891.80     65.95 o 
   4   7  21     1240.73     1152.10     66.41 o 
   5   7  21      330.94      461.96     63.54 o 
   6   7  21      376.74      379.63     60.03 o 
   7   7  21      694.75      641.63     65.86 o 
   8   7  21     2506.05     2588.34    113.53 o 
   9   7  21      792.78      784.29     58.78 o 
  10   7  21     1809.05     1624.18     67.54 o 
   0   8  21     7597.61     7783.90    544.76 o 
   1   8  21     8810.23     8990.69    514.86 o 
   2   8  21      276.64      172.97     64.82 o 
   3   8  21     1395.37     1425.48     69.51 o 
   4   8  21     6468.67     6720.26    338.42 o 
   5   8  21     5580.98     5664.16    234.63 o 
   6   8  21     9137.74     9750.22    489.07 o 
   7   8  21      583.57      619.11     59.82 o 
   8   8  21      391.91      429.58     66.58 o 
   9   8  21       19.32      105.34     60.02 o 
  10   8  21     4188.21     3860.67    127.06 o 
   1   9  21       23.86       87.22     64.55 o 
   2   9  21     3638.87     3747.72    172.04 o 
   3   9  21      721.42      796.16     63.19 o 
   4   9  21       73.31      162.14     59.25 o 
   5   9  21     1238.78     1198.34     66.87 o 
   6   9  21      205.08      285.70     74.23 o 
   7   9  21     4801.76     4845.30    168.96 o 
   8   9  21     1433.49     1427.00     66.72 o 
   9   9  21      635.40      644.38     70.05 o 
   0  10  21       26.67      137.28     82.70 o 
   1  10  21     3295.56     3393.10    187.77 o 
   2  10  21      245.99      275.45     67.27 o 
   3  10  21       10.63      133.27     65.51 o 
   4  10  21      617.12      660.41     63.51 o 
   5  10  21       15.31       16.49     60.04 o 
   6  10  21     2214.84     2242.77     71.24 o 
   7  10  21     1790.13     1915.48     69.08 o 
   8  10  21      884.44      930.24     71.02 o 
   1  11  21       99.71      139.87     63.85 o 
   2  11  21    11775.05    11829.81    653.88 o 
   3  11  21     2346.67     2261.28     93.89 o 
   4  11  21     5003.24     5108.71    137.13 o 
   5  11  21      513.21      494.61     66.99 o 
   6  11  21      227.91      259.55     68.39 o 
   7  11  21     7809.04     7542.29    243.12 o 
   0  12  21     4153.57     4141.92    239.69 o 
   1  12  21     1660.49     1780.15     68.60 o 
   2  12  21      230.68      251.99     64.97 o 
   3  12  21      105.74      170.53     62.17 o 
   4  12  21     3703.67     3691.48    106.88 o 
   5  12  21     4849.38     4774.75    188.71 o 
   6  12  21     4647.70     4770.00    135.87 o 
   1  13  21      311.55      329.91     66.75 o 
   2  13  21     2009.12     2205.96     73.76 o 
   3  13  21       78.74      130.84     70.81 o 
   4  13  21     5298.03     5335.21    212.61 o 
   5  13  21       18.53       26.11     65.02 o 
   0  14  21     6936.14     6523.62    448.88 o 
   1  14  21     2865.80     2807.13     88.69 o 
   2  14  21       71.57      126.02     67.83 o 
   3  14  21       94.82      212.20     64.94 o 
   0   0  22      759.05      943.08     91.67 o 
   1   0  22    10013.63    10255.96    440.01 o 
   2   0  22     1859.05     1950.78     83.35 o 
   3   0  22     1113.23     1155.77     78.28 o 
   4   0  22      230.41      245.73     68.93 o 
   5   0  22     3878.47     3910.93    183.46 o 
   6   0  22       60.60       84.21     69.25 o 
   7   0  22      888.46     1030.07     77.19 o 
   8   0  22      416.53      487.19     86.75 o 
   9   0  22     2999.20     3125.42     93.20 o 
  10   0  22      401.74      496.54     89.06 o 
  11   0  22     9928.19    10060.22    236.35 o 
   1   1  22     3946.93     3972.43    149.45 o 
   2   1  22        0.58      136.66     44.72 o 
   3   1  22     1673.28     1610.24     53.12 o 
   4   1  22      577.40      602.54     46.47 o 
   5   1  22      132.82      128.07     48.76 o 
   6   1  22        8.76       93.20     51.58 o 
   7   1  22     1644.16     1693.82     66.10 o 
   8   1  22      485.72      526.83     56.20 o 
   9   1  22     2359.65     2582.68     64.41 o 
  10   1  22      329.22      463.20     62.16 o 
  11   1  22        8.09       22.79     67.78 o 
   0   2  22       45.90      566.73     73.78 o 
   1   2  22      122.11      208.75     45.24 o 
   2   2  22      609.41      724.83     47.22 o 
   3   2  22     1909.25     1899.92     53.64 o 
   4   2  22      293.55      323.26     47.41 o 
   5   2  22     1327.98     1226.12     49.13 o 
   6   2  22      195.30      203.22     47.62 o 
   7   2  22      934.63     1028.25     49.02 o 
   8   2  22     2079.88     2068.35     64.91 o 
   9   2  22     1416.39     1442.09     56.05 o 
  10   2  22      203.94      235.91     57.83 o 
  11   2  22     1785.66     1635.10     89.04 o 
   1   3  22    10156.96     9942.71    382.18 o 
   2   3  22     1078.67     1086.93     49.80 o 
   3   3  22    12949.50    12627.34    428.78 o 
   4   3  22        2.75       87.47     48.85 o 
   5   3  22     2167.11     2234.94     65.45 o 
   6   3  22      263.36      264.74     51.58 o 
   7   3  22     1744.43     1720.62     60.58 o 
   8   3  22      375.82      406.17     55.14 o 
   9   3  22     8053.78     8131.33    251.45 o 
  10   3  22     2148.20     2084.49     60.81 o 
   0   4  22     3088.45     3058.13     97.83 o 
   1   4  22    11966.29    11975.55    558.58 o 
   2   4  22      259.08      310.81     57.72 o 
   3   4  22      107.84      131.27     52.95 o 
   4   4  22       48.81      109.37     47.84 o 
   5   4  22      197.56      285.40     52.67 o 
   6   4  22      636.20      706.02     55.35 o 
   7   4  22     1657.56     1631.16     58.11 o 
   8   4  22     1687.55     1723.14     73.25 o 
   9   4  22     1509.98     1505.98     72.92 o 
  10   4  22     1466.71     1438.16     67.70 o 
   1   5  22      210.74      306.03     63.68 o 
   2   5  22     1982.08     1977.60     95.30 o 
   3   5  22     6807.39     6758.21    297.22 o 
   4   5  22      948.90      940.64     60.29 o 
   5   5  22     2309.57     2351.74     84.22 o 
   6   5  22      192.48      274.01     52.00 o 
   7   5  22      185.25      249.00     51.20 o 
   8   5  22       31.59       80.60     55.46 o 
   9   5  22       35.68       60.67     60.49 o 
  10   5  22      492.45      523.62     66.60 o 
   0   6  22      672.18      684.13    179.77 o 
   1   6  22     6761.84     6742.18    273.94 o 
   2   6  22       72.75       45.86     58.62 o 
   3   6  22     3137.36     3364.06    126.75 o 
   4   6  22      180.75      258.78     62.48 o 
   5   6  22     5295.96     5148.90    203.72 o 
   6   6  22     3262.92     3370.08     90.56 o 
   7   6  22     8198.04     7993.74    338.96 o 
   8   6  22     1238.89     1306.01     60.13 o 
   9   6  22      910.29      863.92     64.66 o 
  10   6  22        5.58      -30.51    146.00 o 
   1   7  22     2618.90     2958.62     90.27 o 
   2   7  22     4266.26     4332.60    230.23 o 
   3   7  22      196.80      283.30     63.38 o 
   4   7  22     1976.88     1965.04    126.12 o 
   5   7  22      159.30      147.57     67.00 o 
   6   7  22      549.48      561.17     61.99 o 
   7   7  22     6881.73     6727.31    208.91 o 
   8   7  22     3265.96     3346.97    120.35 o 
   9   7  22     5828.42     5530.91    171.43 o 
   0   8  22     1983.76     2222.86    251.68 o 
   1   8  22       25.40       -2.83     55.53 o 
   2   8  22       70.33      118.34     65.60 o 
   3   8  22      461.59      408.02     61.73 o 
   4   8  22     1390.32     1399.27     67.00 o 
   5   8  22     3115.85     3100.55    131.78 o 
   6   8  22       33.16       48.17     56.57 o 
   7   8  22      411.38      498.20     61.88 o 
   8   8  22     2253.07     2058.09     74.28 o 
   1   9  22     2197.18     2268.75    134.93 o 
   2   9  22     3521.64     3291.91    169.21 o 
   3   9  22     3430.93     3422.33    179.27 o 
   4   9  22      140.46      197.81     65.53 o 
   5   9  22      205.84      200.49     65.40 o 
   6   9  22        0.81       27.13     67.65 o 
   7   9  22     6146.98     6112.13    105.24 o 
   8   9  22      458.81      381.15     67.95 o 
   0  10  22     7231.62     7031.49    633.01 o 
   1  10  22     3182.92     3165.63    172.36 o 
   2  10  22        4.40       28.94     57.01 o 
   3  10  22      958.02     1051.43     62.90 o 
   4  10  22     3430.30     3369.52    140.27 o 
   5  10  22     1571.70     1623.63     72.18 o 
   6  10  22     4917.15     5089.26    189.65 o 
   7  10  22     5875.29     5642.45    143.91 o 
   1  11  22      256.56      256.88     64.75 o 
   2  11  22     1287.06     1230.09     71.29 o 
   3  11  22     1159.34     1067.49     66.02 o 
   4  11  22      112.83      163.36     62.38 o 
   5  11  22      136.87      235.16     69.04 o 
   6  11  22     1142.22     1182.35     73.50 o 
   0  12  22     2409.01     2489.43    125.29 o 
   1  12  22     6105.42     5814.79    254.13 o 
   2  12  22        1.93       34.83     63.63 o 
   3  12  22        2.04       68.16     63.42 o 
   4  12  22      652.80      669.73     75.31 o 
   1  13  22     1932.69     1876.02     75.34 o 
   2  13  22     7661.48     7287.53    287.78 o 
   1   1  23        5.19       58.54     40.69 o 
   2   1  23     9276.83     9168.69    240.36 o 
   3   1  23      175.66      217.46     48.77 o 
   4   1  23     2511.86     2590.40     82.76 o 
   5   1  23        2.49       31.07     46.20 o 
   6   1  23     6221.98     6448.23    135.83 o 
   7   1  23        1.16       64.72     60.58 o 
   8   1  23    13896.02    14260.80    311.03 o 
   9   1  23     3312.28     3568.17     68.19 o 
  10   1  23     1649.27     1673.29     75.05 o 
   0   2  23    25095.16    24838.15    828.75 o 
   1   2  23     4555.90     4629.14    166.05 o 
   2   2  23     2326.37     2552.25     68.97 o 
   3   2  23      115.19      145.52     45.84 o 
   4   2  23     3433.45     3579.92     92.60 o 
   5   2  23      324.08      352.39     48.78 o 
   6   2  23    11757.56    11840.84    315.93 o 
   7   2  23      714.81      757.44     49.94 o 
   8   2  23       16.01       46.69     52.02 o 
   9   2  23     1495.38     1498.80     59.80 o 
   1   3  23     3232.18     3152.82    108.82 o 
   2   3  23       73.29      101.03     48.08 o 
   3   3  23      216.69      325.91    105.27 o 
   4   3  23       95.58      106.83     51.90 o 
   5   3  23      412.36      411.39     51.69 o 
   6   3  23      923.58      895.50     54.61 o 
   7   3  23       56.16      114.02     52.02 o 
   8   3  23        8.96       91.92     53.37 o 
   9   3  23        6.06       23.97     54.29 o 
   0   4  23    21945.84    22297.57   1920.82 o 
   1   4  23      470.47      601.92     62.95 o 
   2   4  23     3635.93     3616.74    129.17 o 
   3   4  23       15.33       84.41     47.43 o 
   4   4  23     5729.44     5983.40    163.52 o 
   5   4  23       24.19       98.14     55.78 o 
   6   4  23    11505.92    11142.43    296.90 o 
   7   4  23     5289.11     5316.82    114.35 o 
   8   4  23      196.23      238.10     54.66 o 
   9   4  23       54.33      159.44     61.18 o 
   1   5  23     1957.78     2047.74    124.07 o 
   2   5  23    13666.43    14019.16    627.46 o 
   3   5  23      234.17      289.83     67.80 o 
   4   5  23     1865.00     1924.13     75.37 o 
   5   5  23     1271.54     1181.02     61.07 o 
   6   5  23      154.64      242.43     53.33 o 
   7   5  23       74.79      122.15     56.90 o 
   8   5  23     7755.66     7578.25    207.18 o 
   9   5  23     1418.32     1474.61     62.46 o 
   0   6  23       37.39      107.82     93.21 o 
   1   6  23     3478.92     3676.27    185.56 o 
   2   6  23      428.96      482.71     65.51 o 
   3   6  23      754.21      786.49     67.26 o 
   4   6  23       26.65       54.17     60.13 o 
   5   6  23      251.12      316.19     56.21 o 
   6   6  23      409.68      390.43     55.85 o 
   7   6  23        1.07       95.11     55.03 o 
   8   6  23        4.90       49.08     61.40 o 
   1   7  23       13.16       78.01     59.05 o 
   2   7  23    10191.37    10898.60    607.02 o 
   3   7  23       28.49       72.44     64.06 o 
   4   7  23     4243.92     4447.22    167.01 o 
   5   7  23      975.91      977.33     58.08 o 
   6   7  23     1050.64      972.28     67.12 o 
   7   7  23       55.19      120.67     58.07 o 
   8   7  23     7871.88     7586.18    142.09 o 
   0   8  23     3520.99     3464.65    311.60 o 
   1   8  23      280.77      351.67     67.25 o 
   2   8  23      327.04      384.11     59.07 o 
   3   8  23     4116.06     4161.77    199.09 o 
   4   8  23     4253.42     4508.87    232.11 o 
   5   8  23     3811.04     3735.59    162.92 o 
   6   8  23     6896.90     6638.64    318.27 o 
   7   8  23     3512.01     3621.86    150.76 o 
   1   9  23     4438.36     4451.03    116.06 o 
   2   9  23        3.06       28.12     78.00 o 
   3   9  23      958.56      965.49     63.82 o 
   4   9  23       13.02       44.06     65.62 o 
   5   9  23        4.60       92.74     66.30 o 
   6   9  23      444.18      492.89     69.39 o 
   0  10  23     3819.14     3716.58    335.57 o 
   1  10  23      389.91      465.90     60.31 o 
   2  10  23      498.20      563.42     69.52 o 
   3  10  23       32.38       66.78     66.52 o 
   4  10  23     4211.74     4325.16    191.23 o 
   5  10  23      498.82      459.72     69.18 o 
   1  11  23     2849.49     2851.92    143.61 o 
   2  11  23     6208.82     5669.27    196.89 o 
   3  11  23     5023.87     4840.44    137.76 o 
   4  11  23     2978.42     2917.62    183.68 o 
   0  12  23       39.67       -6.46     96.97 o 
   1  12  23     2093.33     2005.75    128.32 o 
   0   0  24     6831.96     6699.39    430.36 o 
   1   0  24    15201.96    14997.21    573.99 o 
   2   0  24      522.32      591.89     58.65 o 
   3   0  24     1943.68     2204.71    192.48 o 
   4   0  24      144.73      127.61     64.97 o 
   5   0  24    36743.77    37832.38    775.04 o 
   6   0  24      398.25      458.26     80.86 o 
   7   0  24     3593.41     3806.62    238.28 o 
   8   0  24      796.93      869.12     84.03 o 
   1   1  24      693.93      737.69     47.66 o 
   2   1  24      368.58      775.27     44.27 o 
   3   1  24     5622.28     5523.18    128.39 o 
   4   1  24      266.08      275.71     47.27 o 
   5   1  24      398.26      477.15     50.98 o 
   6   1  24        7.46       13.25     51.61 o 
   7   1  24     2984.57     2854.42     72.06 o 
   8   1  24      564.22      585.11     52.90 o 
   0   2  24      411.28      444.19     65.62 o 
   1   2  24     4400.38     4317.63    139.09 o 
   2   2  24      362.25      487.39     46.25 o 
   3   2  24      106.57      171.31     47.44 o 
   4   2  24      529.97      565.15     50.84 o 
   5   2  24     9422.56     9719.24    208.63 o 
   6   2  24        8.28       21.65     48.98 o 
   7   2  24      100.17      119.74     54.05 o 
   8   2  24      203.37      195.58     55.84 o 
   1   3  24     4121.16     4112.10     86.18 o 
   2   3  24     6323.32     6367.05    174.34 o 
   3   3  24    26707.32    26786.20    738.83 o 
   4   3  24     1072.65     1072.50     50.81 o 
   5   3  24      451.70      523.56     48.96 o 
   6   3  24     1041.78     1148.96     53.81 o 
   7   3  24    14774.75    14913.27    382.65 o 
   8   3  24      801.66      764.38     52.61 o 
   0   4  24    10063.66    10046.19    840.02 o 
   1   4  24      621.70      677.18     65.76 o 
   2   4  24      881.44      887.87     50.87 o 
   3   4  24      581.92      579.65     56.03 o 
   4   4  24      137.97      154.06     57.04 o 
   5   4  24     7861.55     8059.62    350.49 o 
   6   4  24       53.03       28.02     55.03 o 
   7   4  24     1028.53     1128.16     60.96 o 
   8   4  24        3.24       39.31     56.07 o 
   1   5  24     3234.59     3331.44    136.19 o 
   2   5  24     1519.09     1498.45    118.89 o 
   3   5  24     6464.88     6390.55    170.94 o 
   4   5  24     1495.29     1532.41     57.12 o 
   5   5  24      290.95      306.11     53.27 o 
   6   5  24      900.92     1020.06     57.82 o 
   7   5  24     4965.54     4726.34     97.61 o 
   0   6  24     1513.70     1566.52    103.20 o 
   1   6  24    14910.18    14998.61    718.36 o 
   2   6  24      310.37      324.21     62.88 o 
   3   6  24      448.25      506.38     62.37 o 
   4   6  24     1303.40     1258.72     60.69 o 
   5   6  24    14441.77    14746.00    526.30 o 
   6   6  24      894.83      979.86     59.08 o 
   7   6  24     1328.24     1285.00     63.56 o 
   1   7  24      283.90      387.00     62.50 o 
   2   7  24     1190.92     1165.96     70.24 o 
   3   7  24     3276.37     3238.55    128.64 o 
   4   7  24       73.67       50.62     64.32 o 
   5   7  24      261.42      301.23     67.30 o 
   6   7  24      264.29      326.18     58.84 o 
   0   8  24      560.80      441.67    101.66 o 
   1   8  24     5286.79     5090.92    241.23 o 
   2   8  24       35.91       12.80     69.69 o 
   3   8  24     1004.17     1138.31    103.48 o 
   4   8  24       21.24      124.46     66.51 o 
   5   8  24     2180.20     2052.12     97.68 o 
   1   9  24     2530.55     2661.98    114.17 o 
   2   9  24     2352.81     2247.77     88.69 o 
   3   9  24    12686.96    12476.54    611.73 o 
   4   9  24       93.34      139.24     71.07 o 
   0  10  24     1423.14     1426.48    179.77 o 
   1  10  24      756.68      754.87     70.26 o 
   2  10  24       31.55       72.62     64.60 o 
   3  10  24      738.35      733.45     63.67 o 
   1   1  25     1098.39     1101.42     44.04 o 
   2   1  25    27331.54    27715.95    670.61 o 
   3   1  25     1496.31     1529.84     52.20 o 
   4   1  25    18590.16    19290.15    540.28 o 
   5   1  25       29.53      120.01     51.35 o 
   6   1  25     2571.09     2535.08    110.33 o 
   7   1  25     6876.75     6747.48    166.54 o 
   0   2  25     1344.89     1421.05     64.54 o 
   1   2  25     4117.66     4423.63    105.94 o 
   2   2  25      476.86      449.87     50.76 o 
   3   2  25       46.78      104.90     50.23 o 
   4   2  25    16696.63    16660.33    490.71 o 
   5   2  25     4894.65     4972.38    129.89 o 
   6   2  25    10432.03    10281.63    203.28 o 
   7   2  25      275.76      346.70     55.75 o 
   1   3  25       48.19      161.84     51.63 o 
   2   3  25       17.58        7.24     47.99 o 
   3   3  25        5.12       53.64     48.42 o 
   4   3  25       71.52      203.96     47.27 o 
   5   3  25        1.61       71.87     54.36 o 
   6   3  25        0.77       14.72     49.49 o 
   0   4  25    14094.68    14185.97    537.34 o 
   1   4  25     3714.42     3824.53     98.96 o 
   2   4  25     3092.48     3270.81     99.01 o 
   3   4  25       39.26      115.51     53.36 o 
   4   4  25     9502.55     9555.02    394.83 o 
   5   4  25     4351.26     4480.28    124.09 o 
   6   4  25     9821.29     9920.16    327.69 o 
   1   5  25       54.80      152.26     68.88 o 
   2   5  25     8778.90     8670.86    381.60 o 
   3   5  25     4723.04     4814.89    207.94 o 
   4   5  25     8249.13     8332.50    236.80 o 
   5   5  25       13.64       56.62     57.83 o 
   6   5  25     5351.92     5386.62    208.87 o 
   0   6  25     4665.17     4672.63    542.58 o 
   1   6  25      468.68      457.80     67.83 o 
   2   6  25        7.46       61.26     64.30 o 
   3   6  25        1.42       36.68     57.63 o 
   4   6  25      137.57      183.99     56.41 o 
   5   6  25       63.56       89.11     56.10 o 
   1   7  25     1064.60     1069.43     65.85 o 
   2   7  25    13189.67    12635.57    615.00 o 
   3   7  25     1823.53     1831.86     75.48 o 
   4   7  25     4230.48     4318.76    174.31 o 
   0   8  25    10080.62     9748.41    440.17 o 
   1   8  25      443.81      444.23     68.49 o 
   2   8  25     6343.75     6070.21    298.79 o 
   3   8  25      120.25      151.51     67.83 o 
   0   0  26     6232.32     6656.85    650.44 o 
   1   0  26    14010.27    13488.79    484.98 o 
   2   0  26     1103.91     1217.27     72.99 o 
   3   0  26      662.88      598.99     64.18 o 
   4   0  26     6812.56     6825.07    364.21 o 
   5   0  26    15830.45    16229.54    796.67 o 
   1   1  26        7.75      115.55     44.67 o 
   2   1  26      872.18      896.48     50.45 o 
   3   1  26     4316.72     4235.73    123.72 o 
   4   1  26      972.15      861.93     47.83 o 
   5   1  26      105.71      138.62     48.91 o 
   0   2  26     2933.98     2949.69     69.12 o 
   1   2  26     5255.96     5280.55    132.50 o 
   2   2  26      981.12     1002.64     47.75 o 
   3   2  26        8.29      103.06     53.64 o 
   4   2  26      899.49      856.95     54.68 o 
   5   2  26     1966.78     1840.23     55.52 o 
   1   3  26     3226.78     3220.69     76.70 o 
   2   3  26     2936.30     2940.06     80.67 o 
   3   3  26    10755.91    10570.74    217.58 o 
   4   3  26     2443.21     2592.01    114.82 o 
   0   4  26      220.37      233.43     77.77 o 
   1   4  26      117.03      183.50     48.50 o 
   2   4  26      114.31      158.60     48.87 o 
   3   4  26     1325.01     1325.68     53.12 o 
   4   4  26     2528.84     2615.54    120.90 o 
   1   5  26      303.21      340.12     56.37 o 
   2   5  26     1808.21     1658.31     76.02 o 
   3   5  26     1010.22      950.41     57.96 o 
   0   6  26     6817.08     6746.72    198.29 o 
   1   6  26    12190.67    12021.75    506.37 o 
   1   1  27     1102.41     1078.18     67.13 o 
                                                 
